# Supplementary material for: A High Density Consensus Genetic Map of Tetraploid Cotton That Integrates Multiple Component Maps through Molecular Marker Redundancy Check
Source: PLoS One. 2012 Sep 24;7(9):e45739. doi: 10.1371/journal.pone.0045739 (PMC3454346; doi:10.1371/journal.pone.0045739)
Supplement: Table S1 — The components of each marker cluster based on sequence redundancy check and map localization on HDC map. (XLS) [file pone.0045739.s006.xls]

## Sheet: Supp Table S1
Supplement Table S1. The components of each marker cluster ("CLU") based on sequence redundancy check
some markers may appear in different clusters; following pair-wise sequence comparisons, it may be detected that A=B, B=C and A#C, thus cluster1= AB and cluster 2=BC
CLU name	No.markers	marker1	marker2	marker3	marker4	marker5	marker6	marker7	marker8	marker9	marker10	marker11	marker12	marker13	marker14	chromosome(s) in HDC map
CLU1	2	A1217	TMB74													20
CLU2	2	A1339	A1532													19|19
CLU3	2	A1345	MON_CGR6126													8|11
CLU5	2	BNL1045	DPL0100													12|22|26
CLU6	3	BNL1047	BNL1061	Gh449												22|25|25
CLU8	2	BNL1122	MON_DPL0013													7|16
CLU9	2	BNL116	MON_DPL0190
CLU10	2	BNL1161	MON_DPL0165													10|23
CLU11	4	BNL1404	HAU2478	HAU2479	NAU4014											11|20|21|25
CLU12	2	BNL1521	MON_CGR5870													24
CLU13	2	BNL1646	Gh597													8|24|24
CLU14	4	BNL1667	CM35	JESPR221	JESPR243											1|2|14|15|17
CLU15	3	BNL1672	BNL3031	DPL0884												9|9|23
CLU16	2	BNL1693	MON_CGR6078													1|15
CLU17	2	BNL226	MON_CGR5466
CLU18	2	BNL2449	MON_DPL0572													10|13
CLU19	2	BNL2496A	BNL2496B
CLU21	2	BNL2569	MON_CGR5587													6|25
CLU22	2	BNL2609	Gh409													22
CLU23	4	BNL2616	HAU3000	MON_DPL0114	NAU5337											24
CLU24	2	BNL2632	NBRI_Gh_B115													11|21
CLU25	2	BNL2650	CIR402													21
CLU26	2	BNL2656	TMB517													5|19|24
CLU27	2	BNL2691	MON_CGR5846													6|10|25
CLU28	2	BNL2768	MON_CGR5855													12
CLU29	2	BNL2920	TMB1660													15
CLU31	3	BNL3071	NAU2670	NAU5237												10|20|20
CLU32	2	BNL3347	JESPR236													2|19
CLU33	3	BNL3410	Gh186	Gh358												9|23
CLU34	2	BNL3411	Gh74													11
CLU35	2	BNL3413	BNL4003													2|17
CLU36	2	BNL3442	CIR416													11
CLU37	2	BNL3452	CIR165													5|19
CLU38	2	BNL3500	BNL3923													16
CLU39	3	BNL3512	BNL3547	BNL4060												2
CLU40	2	BNL3545	TMB1738													2|14
CLU42	2	BNL3580	CIR241													1
CLU43	2	BNL3661	BNL3972													2
CLU44	2	BNL3792	CIR209													8
CLU45	2	BNL3816	MON_DC40062													12|26
CLU46	2	BNL3886	CIR55													1|12
CLU47	2	BNL390	MON_DPL0773
CLU49	2	BNL3932	CIR210													14
CLU51	2	BNL3988	DPL0085													4
CLU52	2	BNL3989	MON_CGR5205													3|3|13
CLU54	2	BNL4004	HAU3162													6
CLU55	2	BNL4012	CIR52
CLU56	3	BNL4037	CIR37	JESPR269
CLU58	2	BNL4067	MON_CGR5541
CLU59	2	BNL4080	Gh284
CLU60	2	BNL569	MON_CGR5393
CLU61	3	BNL598	MUCS083	MUCS389												12
CLU62	2	BNL852	CIR364													5|19
CLU63	5	CIR109	Gh610	Gh614	JESPR119	NAU3502										6|25
CLU64	3	CIR112	CIR35	TMB294												21
CLU65	2	CIR116	TMB1517
CLU66	2	CIR125	TMB1344
CLU67	2	CIR131	MON_CGR6910
CLU68	2	CIR145	Gh49
CLU69	2	CIR160	CIR386
CLU70	2	CIR164	MON_CGR6016
CLU72	2	CIR167	TMB49													12|12|26
CLU73	2	CIR175	TMB1706													14|16
CLU74	2	CIR178	CIR339
CLU75	5	CIR18	coau0004H19	HAU2526	TMB40	TMB93
CLU76	2	CIR186	CIR395
CLU77	2	CIR187	TMB622													4|8|20
CLU78	2	CIR195	TMB1225
CLU79	2	CIR20	TMB635
CLU80	4	CIR203	TMB1538	TMB154	TMB853											6
CLU83	2	CIR212	TMB1599													3|19
CLU84	3	CIR213	TMB1280	TMB1528
CLU85	2	CIR216	Gh303													18
CLU86	2	CIR222	TMB2553													4|19
CLU87	2	CIR237	CIR358													8
CLU89	2	CIR250	TMB46													7
CLU90	2	CIR253	TMB1958													5|22
CLU91	2	CIR264	TMB1903
CLU92	2	CIR270	Gh146													7|15|24
CLU93	2	CIR293	NBRI_Gh_C_EYT27PB01A8MJL													12
CLU94	2	CIR319	CIR356
CLU95	2	CIR321	TMB1851
CLU98	3	CIR353	TMB1385	TMB1700												9|23
CLU101	2	CIR363	TMB1838													8|20
CLU103	2	CIR369	Gh320
CLU105	3	CIR370	TMB1181	TMB283												1|15|24
CLU106	2	CIR373	TMB189													5
CLU107	2	CIR374	TMB2500													22
CLU108	3	CIR376	Gh503	MON_CGR6432												2|2|5|8
CLU110	2	CIR39	TMB573
CLU111	2	CIR391	MON_CGR6728													26
CLU113	2	CIR398	NAU3373													11|15|19|21|
CLU115	2	CIR410	MON_C2-0015													21
CLU116	2	CIR414	MON_DPL0315													21
CLU117	4	CIR415	MON_DC40059	TMB912	TMB94											19
CLU119	3	CIR417	JESPR60	MON_C2-0015
CLU120	2	CIR45	TMB920
CLU123	2	CIR6	TMB1210													11
CLU124	2	CIR60	TMB109
CLU125	2	CIR71	TMB1342													25
CLU126	2	CIR89	TMB627
CLU127	4	CIR93	TMB1168	TMB477	TMB744
CLU128	2	CIR95	HAU1777
CLU129	2	CM10	JESPR210
CLU130	2	CM118	TMB1688													13
CLU131	4	CM12	CM29	JESPR211	JESPR244											11|13|20|21
CLU132	2	CM129A-2	JESPR270													12|15|26
CLU133	6	CM13	CM61	Gh7	JESPR215	JESPR224	JESPR227									2|11|25|25
CLU134	2	CM162	CM68													12|25
CLU135	2	CM167	JESPR293													14
CLU136	2	CM17	JESPR214
CLU137	2	CM183	JESPR310
CLU139	3	CM3	CM42	JESPR218												19
CLU140	2	CM32	JESPR223													4
CLU142	2	CM4	JESPR206
CLU144	2	CM5	JESPR207													12
CLU145	2	CM50	MON_CGR5855													12|26
CLU146	2	CM6	JESPR213
CLU147	2	CM60	DPL0112													7
CLU149	3	CM67	Gh224	JESPR229												25
CLU151	3	CM7	CM71	JESPR208												9|23
CLU152	2	CM70	MON_CGR5822													19
CLU154	2	CM76	MON_CGR6078													15
CLU155	2	CM8	JESPR209
CLU156	2	CM82	JESPR235													20|22
CLU157	4	Coau0001D10	HAU0612	HAU1061	MON_SHIN-1114
CLU158	2	coau0001F14	MUSS288
CLU159	2	coau0001F22	HAU1578
CLU160	4	Coau0001G05	HAU0989	HAU2476	MON_SHIN-1456
CLU161	3	coau0001L18	HAU2211	HAU2957
CLU162	2	coau0002I14	HAU3323
CLU163	2	coau0002M03	MGHES56
CLU165	2	DOW021	JESPR241													5
CLU166	2	DOW023	DOW072													12
CLU167	2	DOW025	DPL0637													5
CLU169	3	DOW082	Gh102	Gh496												18
CLU170	2	DOW091	Gh233													17
CLU171	2	DPL0026	MON_CGR5847													20
CLU172	2	DPL0030	TMB1692													8
CLU173	2	DPL0069	DPL0890													26
CLU177	2	DPL0191	TMB72													24
CLU178	3	DPL0223	HAU2481	NBRI_Gh_PD_45												16
CLU179	2	DPL0238	NBRI_Gh_D008													6
CLU180	2	DPL0249	NAU3948													13|18
CLU181	2	DPL0262	NAU1105													23
CLU182	2	DPL0325	NBRI_Gh_PD_18													11
CLU183	2	DPL0368	HAU2223													5
CLU184	3	DPL0443	NAU3084	NAU3085												12|26
CLU185	2	DPL0472	MON_DPL0900													11
CLU186	2	DPL0570	TMB1980													11|11
CLU188	3	DPL0652	Gh344	Gh506												7
CLU189	3	DPL0717	HAU1484	HAU2704												21
CLU190	2	DPL0728	HAU2316													14
CLU191	2	DPL0743	NAU4020													12
CLU194	2	G1004	HAU0731													5|19
CLU195	7	GA__Ea0001C24	HAU0973	HAU1941	HAU2106	HAU3209	MUSS165	NAU2792
CLU196	3	GA__Ea0001E15	MUSS80	NAU1298
CLU197	2	GA__Ea0001E21	MUSS181													9|13|22
CLU198	7	GA__Ea0001H20	HAU2959	MON_SHIN-0224	MUSS246	NAU2056	NAU5418	NBRI_Gh_D2_472								11|21
CLU199	3	GA__Ea0001H23	HAU1908	HAU1909												18|18
CLU200	4	GA__Ea0001J17	HAU0248	NAU1018	NAU1160
CLU201	2	GA__Ea0001M07	MUCS179
CLU202	4	GA__Ea0001M09	HAU1036	MUCS135	MUCS405											18
CLU203	6	GA__Ea0001N18	HAU1011	MUSS3	NAU1210	NAU1297	NAU3716									20
CLU204	7	GA__Ea0002E13	HAU0922	HAU0923	HAU1887	MUSS112	NAU1296	NAU3625
CLU205	3	GA__Ea0002G20	MUCS300	NAU1216
CLU206	4	GA__Ea0002J12	HAU0951	MUCS245	MUSS238
CLU207	5	GA__Ea0002P07	HAU1150	HAU3268	MUSS231	NAU3371
CLU208	6	GA__Ea0003M22	HAU1594	HAU2311	MUCS045	NAU3197	NAU5290									5|16
CLU209	3	GA__Ea0004A19	MUCS040	MUSS171
CLU210	2	GA__Ea0004A20	NAU1290													20
CLU211	2	GA__Ea0004A21	MUCS574
CLU212	3	GA__Ea0004B14	MUCS220	MUSS220
CLU213	3	GA__Ea0004D14	MUCS288	MUSS262
CLU214	9	GA__Ea0004D22	HAU2758	HAU3090	HAU3136	MGHES17	MUCS150	MUSS249	NAU1115	NBRI_Gh_E_1536						12
CLU215	3	GA__Ea0004G04	NAU1270	NAU987
CLU216	14	GA__Ea0004J17	HAU014	HAU0234	HAU046	HAU0878	HAU2570	HAU2811	HAU2812	HAU2969	HAU3115	MUCS296	MUSS267	NAU1042	NAU1359	5|19|19
CLU217	3	GA__Ea0004K20	HAU0240	MUCS246
CLU218	3	GA__Ea0004M16	MUCS258	MUSS243												7
CLU219	2	GA__Ea0015F06	NBRI_Gh_E2_172
CLU220	2	GA__Ea0015O14	MUCS023													10
CLU221	3	GA__Ea0022I11	MUCS259	MUSS244
CLU222	3	GA__Ea0026N16	HAU3141	MUSS581
CLU223	2	GA__Ec0022H08	NAU2366
CLU224	2	GA__Ec0025A09	NAU942
CLU225	3	GA__Ec0026D09	HAU3251	NAU1158												4
CLU226	2	Gh10	MON_DC40145
CLU228	2	Gh106	Gh4
CLU229	3	Gh107	Gh356	Gh87												4
CLU230	2	Gh109	Gh381													5|19
CLU231	2	Gh11	Gh89
CLU232	2	Gh110	MON_CGR6484													20
CLU233	2	Gh111	Gh584													9|9
CLU234	2	Gh112	Gh499													9|9
CLU235	2	Gh120	Gh578
CLU236	2	Gh123	Gh332
CLU237	2	Gh125	Gh695
CLU238	2	Gh127	TMB1224													1
CLU239	2	Gh130	MUSB426
CLU240	2	Gh132	Gh450													11|21
CLU241	2	Gh136	Gh173
CLU242	3	Gh138	Gh373	Gh480
CLU243	2	Gh14	NBRI_Gh_K014
CLU244	2	Gh141	Gh230
CLU245	2	Gh144	Gh511													20
CLU246	2	Gh145	Gh474
CLU248	3	Gh154	Gh287	JESPR34
CLU249	2	Gh155	JESPR51
CLU250	2	Gh159	MON_CGR5685
CLU251	2	Gh163	Gh66
CLU252	2	Gh166	Gh252													5|13|22
CLU253	2	Gh168	Gh271
CLU255	2	Gh178	NBRI_Gh_E_EYT27PB03GZAIX
CLU256	3	Gh179	Gh444	MON_CGR6824
CLU257	2	Gh18	Gh228
CLU258	2	Gh180	HAU2724
CLU260	3	Gh188	Gh364	Gh463												12|26
CLU261	2	Gh189	Gh310													9|24
CLU262	3	Gh190	NBRI_Gh_D_EYT27PB02C5OE9-1	NBRI_Gh_D_EYT27PB02C5OE9-2
CLU263	2	Gh196	Gh424													20
CLU264	2	Gh20	Gh21
CLU265	2	Gh207	JESPR162
CLU266	2	Gh208	Gh646													13
CLU267	2	Gh209	JESPR132													4|19
CLU269	2	Gh211	Gh594													5
CLU270	2	Gh213	MON_CGR6227
CLU271	2	Gh216	NBRI_Gh_B119													1
CLU272	2	Gh217	MON_CGR6360
CLU273	3	Gh218	Gh484	NAU5277												9
CLU274	2	Gh219	Gh489
CLU275	2	Gh22	Gh258
CLU276	2	Gh221	Gh468
CLU277	2	Gh222	Gh455
CLU279	2	Gh226	NBRI_Gh_M186
CLU283	3	Gh235	HAU3274	JESPR133
CLU284	2	Gh241	Gh367
CLU285	2	Gh244	Gh475
CLU286	2	Gh247	MON_CGR5867													9|23
CLU287	3	Gh25	Gh318	Gh630
CLU289	2	Gh254	Gh598
CLU290	2	Gh256	Gh269
CLU292	3	Gh259	Gh458	MON_DC20035												24
CLU293	2	Gh26	Gh27
CLU294	2	Gh263	JESPR149
CLU295	4	Gh267	JESPR69	MON_CGR6929	MON_COT090
CLU299	2	Gh276	MON_CGR6294
CLU302	2	Gh290	MON_CGR6240
CLU303	3	Gh295	Gh684	JESPR102												15|16|16
CLU304	2	Gh297	Gh59
CLU305	2	Gh30	Gh31
CLU306	2	Gh302	MON_CGR6319													23
CLU310	2	Gh313	Gh315
CLU313	2	Gh32	Gh39
CLU315	3	Gh328	Gh640	Gh71
CLU317	2	Gh333	JESPR90
CLU318	2	Gh336	JESPR289													1
CLU319	2	Gh337	Gh519
CLU320	3	Gh339	Gh70	JESPR155
CLU321	2	Gh34	Gh592													13
CLU322	2	Gh340	Gh485
CLU324	2	Gh346	MON_CGR5205
CLU325	2	Gh350	Gh466													15
CLU326	2	Gh352	Gh483
CLU327	2	Gh353	Gh443													18|23
CLU328	2	Gh354	JESPR1													19
CLU330	2	Gh357	JESPR87
CLU332	2	Gh359	Gh625
CLU333	2	Gh363	MON_CGR6438
CLU336	2	Gh369	Gh617													11
CLU337	2	Gh370	Gh434													21
CLU338	2	Gh371	Gh77													25
CLU341	2	Gh386	Gh629													26
CLU343	2	Gh390	Gh634													8
CLU344	2	Gh397	NBRI_Gh_PD_27-1
CLU345	2	Gh398	MGHES43a
CLU347	2	Gh40	Gh41
CLU348	3	Gh405	HAU2894	HAU2895
CLU351	2	Gh412	Gh688
CLU352	3	Gh416	Gh577	Gh662												9|9
CLU354	2	Gh430	Gh533
CLU359	2	Gh45	Gh46
CLU365	2	Gh465	JESPR127													24
CLU367	3	Gh467	Gh473	MON_DC40123
CLU369	2	Gh470	MON_CGR6541													11|21
CLU373	2	Gh478	Gh542													25
CLU375	2	Gh482	JESPR29
CLU379	2	Gh487	MON_CGR6250
CLU382	3	Gh492	HAU2971	NBRI_Gh_J045
CLU383	2	Gh494	Gh651
CLU384	2	Gh495	MON_CGR6252													9
CLU387	2	Gh502	Gh9
CLU393	2	Gh538	MON_CGR6820
CLU394	2	Gh54	JESPR62
CLU396	2	Gh552	Gh553
CLU398	2	Gh559	Gh560
CLU400	2	Gh561	MON_SHIN-1425													11|21
CLU401	3	Gh562	Gh80	Gh96
CLU402	3	Gh566	Gh647	Gh663
CLU403	2	Gh574	Gh575
CLU408	3	Gh585	Gh589	Gh590
CLU414	2	Gh595	Gh601
CLU415	2	Gh596	NBRI_Gh_B120
CLU419	2	Gh607	Gh608
CLU426	2	Gh63	Gh94
CLU428	2	Gh631	JESPR19
CLU431	2	Gh642	Gh643
CLU435	2	Gh649	Gh650													1|15
CLU439	3	Gh660	Gh661	JESPR136												26
CLU443	2	Gh675	Gh676
CLU445	2	Gh681	NBRI_Gh_PD_42													3|13
CLU446	2	Gh682	Gh683
CLU457	2	Gh83	MON_DPL0155
CLU458	2	Gh84	MUCS098
CLU462	2	Gh90	MON_DC40194
CLU465	2	Gh97	JESPR159
CLU466	5	HAU002	HAU0814	HAU2105	NAU5462	NAU5498
CLU467	3	HAU004	NAU2345	NAU2346
CLU468	2	HAU005	HAU006
CLU470	4	HAU007	HAU008	HAU009	HAU0391
CLU473	4	HAU012	MUCS151	MUCS420	MUSS595
CLU475	3	HAU015	HAU0258	NAU2770
CLU476	2	HAU018	MUSS545
CLU477	3	HAU019	MON_CGR5702	NAU4936
CLU478	2	HAU020	HAU021
CLU480	2	HAU022	NBRI_Gh_A_5138
CLU481	2	HAU0232	HAU0477
CLU482	3	HAU0233	HAU0427	MUCS199
CLU484	4	HAU0237	HAU0529	HAU0937	HAU2932
CLU485	4	HAU0238	HAU0340	HAU2089	MUCS261
CLU486	3	HAU0239	HAU0489	HAU1740												15
CLU488	5	HAU0241	HAU0563	HAU0577	HAU1711	MUSS263
CLU489	2	HAU0243	NAU1263
CLU490	2	HAU0244	HAU0511
CLU491	2	HAU0247	HAU0507
CLU493	6	HAU0250	HAU2397	MGHES7	MON_CGR5352	MUSS120	NAU5391									13|18
CLU494	3	HAU0252	HAU0622	HAU1077
CLU495	2	HAU0254	HAU1662
CLU496	2	HAU0256	MON_SHIN-1501
CLU498	3	HAU0259	MUSS494	NAU2704
CLU499	3	HAU0260	HAU0924	MUCS608
CLU500	2	HAU0261	HAU1085													23
CLU501	2	HAU0262	HAU116
CLU502	2	HAU0263	MUCS111
CLU503	3	HAU0264	HAU0265	HAU0818
CLU505	3	HAU0268	HAU3160	NAU2559
CLU506	3	HAU0271	HAU0377	NAU2973
CLU507	3	HAU0275	NAU3908	NBRI_Gh_E_5335
CLU508	2	HAU0282	HAU1692
CLU509	2	HAU0284	HAU0995
CLU510	2	HAU0289	MUCS353
CLU511	2	HAU0292	MUCS547													3
CLU512	3	HAU0294	HAU3297	MUSS128												1|15
CLU513	2	HAU0298	HAU0832
CLU514	2	HAU0299	NAU3651
CLU515	2	HAU0303	MUSS365
CLU516	2	HAU0304	NAU2638
CLU517	2	HAU0305	NAU1101
CLU518	4	HAU0306	MUCS533	MUSS104	NAU1024											2
CLU519	2	HAU031	NAU5166													10
CLU520	3	HAU0311	MUCS520	MUSS437
CLU521	3	HAU0313	HAU2275	MON_CGR5937
CLU522	5	HAU0317	HAU3307	MUCS534	MUSS446	NAU2866
CLU523	2	HAU032	HAU1500													5
CLU524	3	HAU0327	HAU2172	HAU3278
CLU525	2	HAU033	HAU1205													7
CLU526	8	HAU0331	HAU058	HAU059	HAU077	HAU1910	MUCS152	MUCS422	MUSS598							15
CLU527	4	HAU0333	HAU1739	MUCS264	MUSS250											8|8|24
CLU528	2	HAU0334	MUSS290
CLU529	2	HAU0338	HAU0339
CLU531	2	HAU034	HAU035
CLU533	2	HAU0345	HAU1043
CLU534	4	HAU0346	HAU081	NAU1044	NAU5098
CLU535	2	HAU0347	NAU3806													21
CLU537	2	HAU0354	MUCS598
CLU538	3	HAU0358	MUCS375	MUSS374
CLU539	2	HAU036	NAU913
CLU540	3	HAU0361	MON_SHIN-0279	MUCS551												9
CLU541	3	HAU0369	HAU2329	HAU3167
CLU542	2	HAU0371	HAU0372
CLU544	2	HAU0375	MUSS590
CLU545	5	HAU0376	HAU051	MUCS622	MUSS261	NBRI_Gh_E_EYT27PB03G85R8										6
CLU547	2	HAU038	HAU2876
CLU548	3	HAU0383	NBRI_Gh_C_EYT27PB01CDZUH-1	NBRI_Gh_C_EYT27PB01CDZUH-2
CLU549	4	HAU0388	HAU3369	MUSS359	NAU5378											8
CLU550	2	HAU0389	NAU1335
CLU552	3	HAU0400	MUCS325	MUSS316												9
CLU553	2	HAU0401	HAU0978
CLU554	2	HAU0402	MUCS537													17
CLU555	3	HAU0407	HAU0688	MUSS601
CLU556	3	HAU0410	HAU061	HAU100
CLU557	2	HAU0417	MUSS310
CLU558	2	HAU0423	NAU894
CLU559	3	HAU0427	HAU0233	MUSS604												9
CLU560	2	HAU0429	MON_DC40387
CLU561	3	HAU043	MUSS254	NAU3348
CLU562	2	HAU0430	HAU0431
CLU564	4	HAU0432	HAU0524	MUCS127	MUCS400											19
CLU565	2	HAU0433	HAU0437
CLU567	2	HAU0439	HAU0440
CLU568	5	HAU044	HAU045	HAU064	HAU3163	HAU3164
CLU570	2	HAU0444	NAU1183
CLU571	6	HAU0445	HAU0603	HAU2166	HAU2630	MUSS596	NAU3870
CLU572	2	HAU0447	HAU0448
CLU575	3	HAU0452	MUSS421	NAU3025
CLU576	2	HAU0455	HAU1683													9
CLU577	4	HAU0459	HAU0678	HAU0679	MUSS547											9
CLU579	4	HAU047	HAU2183	NAU4035	NAU4036											2|17
CLU580	2	HAU0472	HAU0473
CLU583	2	HAU0480	HAU2396
CLU584	2	HAU0481	HAU1271
CLU585	2	HAU0483	MON_CGR5988													6
CLU586	2	HAU0485	HAU0486
CLU588	2	HAU0488	MUSS142
CLU590	2	HAU049	HAU0918
CLU591	2	HAU0494	NBRI_Gh_A_EYI1BW401BF88U
CLU592	4	HAU0496	HAU1035	NAU1019	NAU4948
CLU593	4	HAU0502	MUCS306	MUSS293	NAU1095
CLU594	2	HAU0504	MUCS381													6
CLU595	2	HAU0506	MUSS392
CLU597	2	HAU0508	MUCS446
CLU598	2	HAU0509	HAU1055
CLU600	2	HAU0510	MUCS501
CLU602	2	HAU0512	NAU1122
CLU603	2	HAU0515	MGHES68
CLU604	5	HAU0519	HAU3139	MUSS16	NAU2110	NAU925										21
CLU605	2	HAU052	HAU0903
CLU606	6	HAU0520	HAU1865	HAU2136	HAU2357	NAU1037	NAU4934									8
CLU607	2	HAU0522	HAU1639													8|24
CLU609	2	HAU0528	HAU1173
CLU611	3	HAU0533	HAU3143	MUCS612
CLU612	4	HAU054	HAU055	MUCS136	MUSS230
CLU613	3	HAU0540	HAU1111	HAU1112
CLU614	2	HAU0541	HAU0766
CLU615	4	HAU0543	MUSS558	NAU1199	NAU2013
CLU616	3	HAU0547	MUCS116	MUSS272
CLU618	3	HAU0551	HAU2731	NAU4025												14
CLU619	8	HAU0558	HAU086	HAU087	HAU088	HAU2714	MUSS145	MUSS283	NAU2489							4|22
CLU620	2	HAU056	MUCS119
CLU622	3	HAU0564	MUCS594	MUSS536												16
CLU623	2	HAU0567	HAU0632													12
CLU625	2	HAU0572	HAU1346
CLU626	4	HAU0575	HAU3070	MON_CGR5369	NAU1195
CLU628	2	HAU0579	HAU0580
CLU629	9	HAU058	HAU0331	HAU059	HAU077	HAU1910	MUCS152	MUCS422	MUSS598	NAU2015						15
CLU631	2	HAU0585	NBRI_Gh_D_5415
CLU632	3	HAU0587	HAU0588	NAU3511
CLU635	2	HAU0592	HAU0950
CLU636	2	HAU0593	HAU0869
CLU637	3	HAU0594	NAU2961	NBRI_Gh_A_5685
CLU638	2	HAU0595	HAU0809
CLU639	2	HAU0598	NBRI_Gh_A_EYI1BW401A6ATZ
CLU640	10	HAU060	HAU0879	HAU3187	MGHES1a	MGHES1b	MON_CGR5893	MON_SHIN-0361	NAU4048	NAU929	NAU993
CLU641	2	HAU0600	HAU0845
CLU642	3	HAU0602	HAU2428	NAU5422
CLU644	2	HAU0604	NAU3021													3
CLU645	2	HAU0605	NAU3809													11
CLU646	2	HAU0607	HAU0815
CLU647	2	HAU0609	NAU5241
CLU649	2	HAU0611	MUSS487
CLU651	5	HAU0616	HAU0936	HAU1789	HAU2635	NAU5242
CLU652	2	HAU0617	MUCS473
CLU653	2	HAU062	HAU063
CLU655	2	HAU0623	HAU2259
CLU656	4	HAU0629	HAU1191	NAU3670	NAU3970
CLU658	2	HAU0631	HAU1095
CLU660	2	HAU0638	HAU0822
CLU661	2	HAU0639	NAU1014													11
CLU663	4	HAU0640	MON_CGR5457	MUCS146	MUCS416
CLU664	2	HAU0645	HAU0765
CLU665	2	HAU0647	MON_SHIN-1048
CLU666	3	HAU0648	NAU4076	STV142
CLU667	2	HAU065	HAU066
CLU668	2	HAU0654	NBRI_Gh_E010-1
CLU670	2	HAU0663	NAU5105
CLU671	2	HAU0668	HAU1488													6
CLU672	2	HAU0669	HAU1562
CLU673	2	HAU067	HAU068
CLU674	2	HAU0671	HAU0745
CLU675	2	HAU0673	HAU0851
CLU676	2	HAU0674	HAU2011
CLU677	2	HAU0677	MON_SHIN-1594													26
CLU681	2	HAU0687	HAU2346
CLU683	2	HAU069	MUCS078
CLU684	4	HAU0690	MON_CGR5630	NAU2665	STV028											8|24
CLU685	3	HAU0691	HAU1643	NAU2953
CLU686	3	HAU0693	HAU1694	NAU5032												18
CLU687	2	HAU0694	NAU5087
CLU688	2	HAU0696	HAU0813
CLU689	4	HAU0706	HAU2795	NAU3556	NAU5063
CLU690	5	HAU071	MUCS264	MUSS250	NAU3423	NBRI_Gh_C_EYT27PB01AKQTG
CLU691	2	HAU0715	MON_SHIN-0733
CLU692	4	HAU0723	HAU3283	MON_CGR6651	MUSS126											26
CLU693	3	HAU0725	HAU3069	NAU2894												19
CLU694	2	HAU0727	HAU1670
CLU695	2	HAU0730	HAU1069
CLU697	2	HAU0732	MGHES58													7|16
CLU698	4	HAU0734	HAU2338	MON_SHIN-1458	NBRI_Gh_C_EYT27PB01A8HI0
CLU699	2	HAU0735	HAU0778
CLU700	2	HAU0737	NAU2573													15
CLU702	2	HAU0747	NBRI_Gh_D_EYT27PB02EBBMY													22
CLU703	2	HAU0752	HAU0933
CLU704	5	HAU0756	HAU0973	HAU1941	HAU2106	NAU2792
CLU705	3	HAU0758	NAU1038	NAU5389												21
CLU708	3	HAU0767	HAU1072	NAU3228
CLU709	2	HAU0769	MON_SHIN-0799
CLU711	2	HAU0772	NAU3082
CLU712	4	HAU0773	HAU1339	HAU1340	NAU3062											20
CLU713	2	HAU0776	MON_SHIN-0830
CLU714	2	HAU0777	MUSS153
CLU716	2	HAU0782	NAU3142
CLU717	4	HAU0784	HAU0927	NAU2728	STV124
CLU718	2	HAU0787	NAU3218
CLU719	3	HAU0791	HAU0976	MUSS580
CLU720	2	HAU0794	NAU3387													23
CLU721	4	HAU080	MUCS234	MUSS235	NAU3040											15
CLU722	2	HAU0801	NAU2811													19
CLU723	2	HAU0805	HAU1337
CLU724	3	HAU0806	NAU3568	NBRI_Gh_A_8683
CLU726	4	HAU081	HAU0346	HAU2508	NAU1044											20
CLU727	2	HAU0812	MUSS561
CLU733	3	HAU0829	HAU1230	NAU5102
CLU735	3	HAU084	HAU2277	NAU1263
CLU736	2	HAU0844	NAU3900													6|25
CLU738	2	HAU0849	MON_SHIN-1087
CLU740	2	HAU0850	HAU0970
CLU742	4	HAU0852	HAU3188	MUSS562	NAU2966
CLU743	11	HAU086	HAU0558	HAU087	HAU088	HAU2714	MUSS145	MUSS283	NAU2477	NAU2489	NAU2496	NAU974				4|22
CLU744	3	HAU0863	HAU1564	NAU4052												17
CLU745	5	HAU0868	HAU1025	HAU2186	HAU3224	NAU1049
CLU748	9	HAU0871	MON_CGR5913	MON_CGR6620	MUSS121	NAU1109	NAU2630	NAU922	NBRI_Gh_B_3205	NBRI_Gh_C_EYT27PB01AS322						5
CLU749	8	HAU0875	HAU0876	HAU1950	HAU1951	HAU1981	NAU5125	STV096	STV097							3|14|18
CLU751	2	HAU0877	HAU2610
CLU752	12	HAU0878	GA__Ea0004J17	HAU113	HAU2570	HAU3115	MON_CGR5732	MUCS296	MUSS267	NAU1042	NAU1255	NAU1359	NAU2128			6
CLU755	9	HAU0882	HAU2239	MON_CGR5069	MON_SHIN-0873	MUSS591	NAU3020	NAU3285	NAU3811	NAU4096						11
CLU756	2	HAU0884	HAU1918													16|23
CLU757	4	HAU0885	HAU3198	MUCS147	MUCS417
CLU758	3	HAU0886	NAU1004	NAU1375
CLU759	6	HAU0889	HAU2339	HAU3222	MUCS062	MUSS396	NBRI_Gh_D_EYT27PB02DMFLQ									4|22
CLU760	3	HAU0891	MUSS508	NAU2003
CLU761	3	HAU0892	HAU3095	MUCS357												25
CLU762	3	HAU0895	HAU1882	NBRI_Gh_E_2983												7
CLU763	3	HAU0896	HAU3112	MUSS289
CLU764	5	HAU0897	MUCS151	MUCS420	MUSS595	NAU3072										8|24
CLU765	2	HAU0899	HAU2708													18
CLU766	4	HAU0901	HAU0902	pAR0058	PAR0310
CLU769	3	HAU0904	HAU2219	MON_CGR5710
CLU770	2	HAU0905	NAU2745
CLU771	3	HAU0906	NAU2281	NBRI_Gh_C_3259
CLU772	4	HAU0907	HAU1810	NAU3191	NBRI_Gh_D_EYT27PB02EV524
CLU773	6	HAU0908	HAU2898	HAU3246	MUCS550	MUSS241	MUSS413
CLU774	2	HAU0909	MON_SHIN-1632
CLU775	3	HAU091	HAU092	HAU093
CLU776	2	HAU0910	HAU0911
CLU778	4	HAU0912	HAU0913	HAU1767	HAU2726
CLU780	5	HAU0917	HAU3186	MUSS551	NAU4100	NBRI_Gh_C_EYT27PB01BXYAK
CLU782	2	HAU0919	NBRI_Gh_D2_387
CLU784	5	HAU0921	HAU2274	HAU3259	MON_CGR5776	NAU2581
CLU788	3	HAU0925	HAU2028	NAU1281
CLU789	2	HAU0926	MON_SHIN-0609
CLU791	2	HAU0928	MON_SHIN-1479
CLU792	3	HAU0929	HAU1880	HAU1881
CLU794	7	HAU0930	HAU0931	HAU0932	HAU2989	HAU3111	MGHES57	MON_SHIN-0388
CLU798	2	HAU0934	HAU2465
CLU801	2	HAU0942	HAU1422
CLU802	2	HAU0944	MON_CGR5738
CLU803	2	HAU0947	HAU2354
CLU804	4	HAU0949	MUCS118	NAU3134	NAU988											10
CLU807	3	HAU0953	HAU3325	MON_SHIN-1546
CLU808	2	HAU0954	MUCS583
CLU809	2	HAU0955	NBRI_Gh_D_EYT27PB02DQSZG
CLU810	7	HAU0958	HAU2165	HAU3149	MON_CGR5358	MUSS137	NAU1239	NAU2588
CLU811	2	HAU0959	MUSS388
CLU812	5	HAU096	HAU097	HAU098	NAU5346	NAU5432
CLU813	3	HAU0960	HAU1627	NBRI_Gh_D_1802
CLU814	4	HAU0961	HAU2660	MUSS282	NAU1292
CLU815	2	HAU0963	NBRI_Gh_C_EYT27PB01B0LVC
CLU816	2	HAU0964	NAU2611													6|8|25
CLU817	3	HAU0966	NAU2118	NAU982												11
CLU818	2	HAU0967	NAU3976
CLU819	4	HAU0968	NAU3591	NAU5155	NAU5156											22
CLU820	3	HAU0969	HAU1930	HAU2427
CLU824	2	HAU0974	HAU2367													25
CLU827	2	HAU0979	HAU2404													19
CLU829	2	HAU0980	MUSS284													4
CLU830	5	HAU0982	HAU2279	NAU1348	NAU4872	NAU5492										12
CLU831	2	HAU0983	MON_CGR5850
CLU832	5	HAU0984	NAU3183	NBRI_Gh_E_EYT27PB03HFQ4Q	NBRI_Gh_E_EYT27PB03HFQ4Q-1	NBRI_Gh_E_EYT27PB03HFQ4Q-2										13|19
CLU833	2	HAU0988	MUSS518
CLU835	2	HAU099	NBRI_Gh_C_EYT27PB01BWLJD
CLU836	2	HAU0990	NAU3240													21
CLU837	2	HAU0991	HAU3332
CLU838	2	HAU0992	HAU2197													3
CLU839	2	HAU0993	MUSS187													22
CLU841	3	HAU0996	NAU3823	NAU992
CLU843	2	HAU1002	HAU1003
CLU845	2	HAU1004	NAU3077
CLU846	2	HAU1005	NAU2613
CLU847	2	HAU101	HAU102
CLU849	2	HAU1012	MON_CGR5309
CLU850	3	HAU1013	MUCS095	NBRI_Gh_E_EYT27PB03F4SW8
CLU851	2	HAU1018	HAU3197
CLU852	2	HAU1019	MUSS310
CLU855	2	HAU1027	NAU2044
CLU856	2	HAU1028	NAU1238
CLU857	2	HAU1029	NAU3700													17|17
CLU858	5	HAU1030	HAU1031	HAU1032	HAU1033	NAU3428
CLU864	4	HAU1038	HAU2077	HAU3161	NAU3777											4|22|22
CLU865	6	HAU1039	MON_CGR5951	MON_SHIN-0424	MUCS046	NAU1001	NAU5188
CLU866	5	HAU1042	HAU2153	HAU3152	MON_CGR5636	MUSS142
CLU868	5	HAU1044	HAU1045	HAU2307	NAU3346	NAU3347										15|15
CLU870	4	HAU1046	MUSS129	NAU1104	NAU2693
CLU871	3	HAU1047	HAU1048	NAU4077
CLU873	5	HAU105	HAU106	HAU2090	HAU2091	MON_SHIN-1605
CLU874	2	HAU1050	NBRI_Gh_C_3428
CLU875	2	HAU1053	NAU3962
CLU877	2	HAU1056	MUSS223													4|6
CLU878	2	HAU1058	MON_CGR5106													15
CLU880	2	HAU1060	HAU2214
CLU882	2	HAU1065	NAU3891
CLU883	4	HAU1068	HAU2076	MON_CGR5671	NAU2614
CLU885	5	HAU107	HAU108	NAU1348	NAU4872	NAU5492
CLU886	5	HAU1071	HAU2775	NAU2932	NAU5294	NAU5299										5|19|22
CLU888	2	HAU1074	HAU2746
CLU891	2	HAU1080	MON_SHIN-0094
CLU893	2	HAU1090	HAU1861
CLU895	2	HAU1096	MUCS596
CLU896	3	HAU1097	NAU4896	NAU986												19
CLU897	4	HAU1100	MON_SHIN-0087	NAU2698	NAU5103											10|20
CLU898	2	HAU1102	NAU5219
CLU899	4	HAU1103	HAU3357	HAU3380	NAU3715
CLU900	2	HAU1105	STV127
CLU901	5	HAU1109	HAU1961	HAU1962	MUCS029	MUSS335
CLU902	2	HAU111	HAU112
CLU905	2	HAU1113	NAU2900
CLU906	3	HAU1114	HAU1115	STV036												22
CLU908	2	HAU1117	HAU2317
CLU909	3	HAU1119	MUCS180	NAU3107
CLU911	2	HAU1121	NAU4909
CLU912	2	HAU1122	NAU2896													2
CLU913	3	HAU1123	NAU5052	NAU5140
CLU914	3	HAU1126	NAU2677	NAU2678
CLU915	2	HAU1127	MON_CGR5165
CLU916	2	HAU1128	MUCS076
CLU917	2	HAU1129	HAU2411													16
CLU919	3	HAU1130	HAU3134	MUSS566
CLU920	2	HAU1137	STV130													12
CLU921	2	HAU1138	NAU3510
CLU922	3	HAU1139	MON_CGR5344	MON_SHIN-1408
CLU923	2	HAU1140	NAU3479													3
CLU924	3	HAU1141	HAU1142	NAU3270												14
CLU926	2	HAU1143	HAU1144													6
CLU928	2	HAU1149	MON_SHIN-1406
CLU929	2	HAU115	MON_SHIN-0053
CLU931	2	HAU1151	NAU5096
CLU932	2	HAU1153	NBRI_Gh_D_EYT27PB02DOSXS
CLU933	2	HAU1155	HAU3318													2
CLU934	2	HAU1156	HAU2007
CLU935	2	HAU1158	HAU1159
CLU938	3	HAU1161	MUSS9	NAU1236												10
CLU939	3	HAU1165	HAU2424	MON_CGR5123												23
CLU940	2	HAU1167	MON_SHIN-0608
CLU941	2	HAU1171	STV164													9|23
CLU943	2	HAU1175	NBRI_Gh_A_7762
CLU944	3	HAU1176	NAU5398	NAU991
CLU945	3	HAU1180	MUCS011	MUSS528
CLU946	2	HAU1181	MON_SHIN-0322													8
CLU947	2	HAU1184	HAU2284
CLU948	2	HAU1190	NAU2802
CLU950	5	HAU1192	HAU2208	HAU3218	MON_CGR5382	MUSS79										3|14
CLU951	2	HAU1194	MON_SHIN-1564
CLU952	4	HAU1196	HAU1197	HAU2433	NAU2595											5
CLU954	2	HAU120	HAU121
CLU955	2	HAU1201	MUSS115
CLU956	2	HAU1202	NBRI_Gh_C_1127
CLU957	2	HAU1203	HAU2761
CLU958	2	HAU1204	HAU3322
CLU960	2	HAU1206	HAU2201
CLU962	2	HAU1212	HAU2407													18
CLU963	5	HAU1213	HAU1600	HAU3355	MON_CGR5652	MON_SHIN-0263
CLU964	3	HAU122	HAU123	HAU124
CLU965	2	HAU1227	HAU1228
CLU969	4	HAU1232	HAU1982	HAU3315	MON_SHIN-1558
CLU971	3	HAU1241	HAU1650	HAU3133
CLU972	2	HAU1242	MON_DC40340
CLU973	2	HAU1244	HAU1761
CLU974	2	HAU1246	MUSS329
CLU975	4	HAU1249	MON_CGR6777	MON_SHIN-1596	NAU5413
CLU976	2	HAU125	HAU126
CLU977	3	HAU1252	HAU1689	NAU3848
CLU978	2	HAU1254	HAU1255
CLU980	2	HAU1259	NAU5439													7
CLU982	3	HAU1260	HAU1261	NAU3438
CLU984	2	HAU1262	MUSS456
CLU985	2	HAU1266	STV138
CLU986	2	HAU1269	HAU1270
CLU989	2	HAU1276	HAU1277
CLU991	2	HAU1279	NBRI_Gh_E_EYT27PB03GQ4BM													7
CLU992	2	HAU128	MON_CGR5805
CLU993	2	HAU1280	HAU1963
CLU994	2	HAU1285	HAU3330
CLU995	2	HAU1288	MUSS280													8|24
CLU996	2	HAU1290	MON_SHIN-1601
CLU997	3	HAU1295	HAU1886	NAU3789												21
CLU998	2	HAU1297	NAU5108
CLU999	2	HAU1302	NAU4991
CLU1000	2	HAU1304	HAU1305
CLU1002	2	HAU1306	MON_SHIN-1615
CLU1003	2	HAU1307	HAU2405
CLU1004	3	HAU1312	MON_CGR5716	STV140
CLU1005	3	HAU1313	MUSS18	NAU1237												12
CLU1006	3	HAU1315	HAU1316	HAU2118
CLU1008	2	HAU1317	HAU2621
CLU1009	2	HAU1321	HAU2229													12
CLU1010	4	HAU1322	MUSS102	NAU1007	NAU1323											3
CLU1011	3	HAU1326	HAU2488	NAU1108
CLU1012	3	HAU1333	NAU3675	NAU3793												8
CLU1013	2	HAU1334	NBRI_Gh_C_EYT27PB01BTZYS
CLU1017	3	HAU1341	MUSS105	NAU1131
CLU1018	4	HAU1343	NAU5221	NBRI_Gh_E_EYT27PB03GCU74	STV015
CLU1019	3	HAU1344	HAU3264	NAU2623												10
CLU1020	4	HAU1345	MON_CGR5276	NBRI_Gh_C_1418	NBRI_Gh_E2_430
CLU1022	2	HAU1351	HAU3254
CLU1023	2	HAU1354	NAU3714													15
CLU1024	2	HAU1355	NAU5209													18
CLU1025	2	HAU1357	NAU2982
CLU1026	2	HAU1358	NAU3532													25
CLU1027	2	HAU1359	HAU1360
CLU1029	2	HAU1364	NBRI_Gh_A_3731
CLU1030	2	HAU1368	HAU3089
CLU1031	3	HAU1369	NAU4087	NBRI_Gh_C_EYT27PB01AX7O7
CLU1032	2	HAU137	HAU138
CLU1033	2	HAU1371	MUSS29
CLU1034	3	HAU1372	NAU3271	STV131												26
CLU1035	2	HAU1377	NAU3350
CLU1036	2	HAU1378	NAU4870
CLU1038	3	HAU1380	HAU1381	MON_SHIN-1403												18
CLU1040	2	HAU1384	HAU1385
CLU1042	3	HAU139	HAU140	NAU3631												19
CLU1043	2	HAU1392	NAU1278													12
CLU1044	2	HAU1396	MON_SHIN-1504
CLU1045	2	HAU1398	STV128
CLU1047	3	HAU1400	HAU3028	NAU4907												19
CLU1048	2	HAU1406	PAR03A12													24
CLU1049	2	HAU141	HAU142
CLU1050	2	HAU1411	MON_SHIN-1391
CLU1051	2	HAU1413	HAU2786
CLU1052	3	HAU1417	HAU1418	MON_SHIN-1397
CLU1054	2	HAU1419	HAU1437
CLU1057	3	HAU1430	NAU3074	STV069												11|21
CLU1058	2	HAU1433	HAU2509
CLU1059	2	HAU1434	NAU5164													12
CLU1060	2	HAU1436	JESPR99
CLU1062	2	HAU1447	HAU1448
CLU1064	3	HAU146	HAU147	HAU148
CLU1065	2	HAU1460	MON_SHIN-0270
CLU1066	2	HAU1463	NBRI_Gh_C_2523
CLU1067	2	HAU1467	NBRI_Gh_C_EYT27PB01BSP9A
CLU1069	3	HAU1476	NAU4050	STV161
CLU1071	2	HAU1481	NAU3173													6
CLU1072	4	HAU1483	HAU2346	HAU3273	NAU1085
CLU1074	2	HAU1486	MON_SHIN-1420													17
CLU1076	2	HAU1491	NAU3013													10|10
CLU1077	4	HAU1498	HAU1499	HAU2797	NBRI_Gh_E_EYT27PB03G3LVN
CLU1080	2	HAU1504	HAU1505
CLU1082	2	HAU1509	NAU3785													18
CLU1083	3	HAU1510	HAU1511	MON_SHIN-1563												7
CLU1085	2	HAU152	HAU173
CLU1086	2	HAU1525	HAU1526
CLU1088	5	HAU1529	HAU1548	HAU2461	MON_SHIN-1493	NBRI_Gh_B_EYI1BW404IK5ZW
CLU1089	2	HAU1532	MUSS3													20
CLU1090	2	HAU1535	NBRI_Gh_B_2935
CLU1091	3	HAU1538	MUSS45	NAU3857
CLU1092	2	HAU1539	MON_SHIN-0610
CLU1093	2	HAU1540	HAU3147
CLU1094	2	HAU1541	HAU1542
CLU1096	4	HAU1543	HAU2981	NAU3146	NAU5246
CLU1097	2	HAU1545	HAU2871
CLU1098	2	HAU1546	MON_SHIN-1395
CLU1100	2	HAU155	HAU189
CLU1101	3	HAU1552	NAU2853	NBRI_Gh_A_5138
CLU1102	2	HAU1553	HAU1554
CLU1104	2	HAU1555	NAU3837													16
CLU1105	2	HAU1556	HAU1557
CLU1107	2	HAU1558	MON_SHIN-1440
CLU1108	2	HAU156	HAU157
CLU1111	3	HAU1565	NAU3331	STV027												6
CLU1113	2	HAU1573	HAU1574
CLU1115	3	HAU1575	HAU3321	MGHES67
CLU1116	2	HAU1577	MON_SHIN-0362													13
CLU1118	2	HAU158	HAU159
CLU1119	2	HAU1581	HAU2259
CLU1120	3	HAU1585	MON_CGR5687	MON_SHIN-0335
CLU1121	2	HAU1587	MON_SHIN-0346
CLU1123	6	HAU1590	MGHES19	MUCS131	MUSS225	NAU2805	NAU3537
CLU1125	2	HAU1596	MON_SHIN-0444
CLU1126	3	HAU1597	NBRI_Gh_C_EYT27PB01CDZUH-1	NBRI_Gh_C_EYT27PB01CDZUH-2
CLU1127	2	HAU1599	NAU3466
CLU1129	3	HAU1603	NBRI_Gh_B2_561-1	NBRI_Gh_B2_561-2
CLU1130	2	HAU1614	MON_SHIN-0074
CLU1131	4	HAU1615	HAU1616	HAU1617	NAU3364											9
CLU1134	2	HAU1618	HAU1625
CLU1135	2	HAU162	HAU163
CLU1136	4	HAU1621	HAU2033	HAU3025	MON_CGR5447
CLU1137	2	HAU1622	MON_CGR5195
CLU1138	3	HAU1623	NBRI_Gh_B_EYI1BW404H4EFP-1	NBRI_Gh_B_EYI1BW404H4EFP-2
CLU1139	3	HAU1624	NAU2928	pGH625												3
CLU1141	2	HAU1626	HAU2548
CLU1145	8	HAU1631	HAU3121	HAU3287	MUCS372	NAU2007	NAU2033	NAU2104	NAU2125							25
CLU1146	3	HAU1636	HAU1645	HAU2096
CLU1147	2	HAU1638	MON_SHIN-0050
CLU1150	2	HAU1644	STV170
CLU1152	2	HAU1647	HAU2357
CLU1153	2	HAU1648	MON_CGR5028
CLU1155	2	HAU1652	STV151
CLU1156	3	HAU1653	HAU1654	STV032
CLU1159	2	HAU1658	MGHES6
CLU1160	2	HAU1660	STV125
CLU1161	2	HAU1661	MGHES65b
CLU1163	2	HAU1663	STV141
CLU1164	3	HAU1664	NBRI_Gh_C2_98-1	NBRI_Gh_C2_98-2
CLU1165	3	HAU1665	MUSS63	NAU1173
CLU1166	6	HAU1667	HAU2282	NAU2002	NAU2887	NAU3068	NAU3380									7|8|16
CLU1168	2	HAU1677	NAU2609
CLU1169	3	HAU1681	HAU2285	NAU5374
CLU1174	3	HAU170	MON_CGR5611	NBRI_Gh_B_EYI1BW404JTHGX
CLU1175	2	HAU1703	NAU5002
CLU1176	2	HAU1705	NBRI_Gh_C_EYT27PB01BOIJO
CLU1177	2	HAU1708	NAU3666													12
CLU1178	2	HAU1709	HAU3193
CLU1180	2	HAU1717	HAU2134
CLU1181	2	HAU1719	NAU3448
CLU1182	3	HAU1720	NAU2029	NAU5280												5
CLU1183	3	HAU1721	HAU2069	NAU5476												15
CLU1184	3	HAU1724	HAU2443	NAU5440
CLU1185	2	HAU1725	NAU3636
CLU1186	2	HAU1727	NAU5334
CLU1188	2	HAU1735	NAU5407
CLU1191	3	HAU1741	HAU2513	NAU2760												14
CLU1192	2	HAU1744	MON_SHIN-1390
CLU1193	2	HAU1748	NAU2625
CLU1194	3	HAU1753	HAU2199	HAU2200												20
CLU1195	2	HAU1755	NBRI_Gh_C_EYT27PB01BMJAL
CLU1196	2	HAU1756	MGHES74													11
CLU1197	2	HAU1758	NBRI_Gh_D_EYT27PB02C8JRQ
CLU1198	3	HAU1759	MGHES8	NAU3139
CLU1199	2	HAU176	HAU177
CLU1201	2	HAU1765	MON_SHIN-1426
CLU1204	2	HAU1773	MON_SHIN-1435
CLU1206	2	HAU1780	NBRI_Gh_D_EYT27PB02EXKEK													7
CLU1207	2	HAU1782	HAU2276													8|18
CLU1208	5	HAU1784	HAU1785	NBRI_Gh_E_EYT27PB03HFQ4Q	NBRI_Gh_E_EYT27PB03HFQ4Q-1	NBRI_Gh_E_EYT27PB03HFQ4Q-2										19
CLU1211	3	HAU1791	HAU3029	MON_SHIN-1461
CLU1212	2	HAU1796	HAU1968													10|20
CLU1213	2	HAU1800	NAU5183
CLU1214	3	HAU1801	NAU3148	NAU4904
CLU1215	3	HAU1803	HAU1804	MON_SHIN-1484
CLU1217	3	HAU1808	MUSS600	NAU3750
CLU1219	3	HAU1813	HAU1814	NAU3438
CLU1221	2	HAU1818	HAU1819
CLU1223	4	HAU1827	MGHES20	NAU1064	NAU5169
CLU1224	2	HAU1830	MON_SHIN-1518
CLU1225	2	HAU1839	NAU3404													20
CLU1226	3	HAU1840	MUSS36	NAU1365												20
CLU1227	3	HAU1841	NAU3877	NBRI_Gh_A_8683
CLU1228	3	HAU1844	HAU2785	NAU5088												5
CLU1229	4	HAU1845	HAU2617	NAU1100	NAU2920
CLU1230	2	HAU185	HAU186
CLU1231	2	HAU1850	HAU1851
CLU1233	2	HAU1854	HAU3296
CLU1234	2	HAU1855	HAU1856
CLU1236	2	HAU1858	MON_SHIN-1574
CLU1240	2	HAU1867	HAU1868
CLU1242	2	HAU187	HAU188
CLU1243	2	HAU1870	NAU5223
CLU1248	2	HAU1883	HAU1884
CLU1250	4	HAU1885	NAU3064	NAU3065	NAU5353
CLU1253	2	HAU1888	NAU3120													14
CLU1255	2	HAU1891	HAU1892
CLU1257	3	HAU1895	HAU3302	MON_SHIN-1612												4
CLU1258	2	HAU1896	MON_SHIN-1614
CLU1259	2	HAU1901	MON_CGR5163													21
CLU1260	2	HAU1903	MON_SHIN-1633
CLU1261	3	HAU1905	HAU2552	NAU5379												24|24
CLU1262	3	HAU1907	MGHES1a	MGHES1b
CLU1266	3	HAU1913	HAU2470	MON_CGR5098
CLU1268	2	HAU1921	HAU3128
CLU1269	2	HAU1922	HAU2276													18
CLU1270	2	HAU1925	HAU2596
CLU1271	2	HAU1926	MUSS498
CLU1272	2	HAU1929	HAU2050
CLU1274	3	HAU1931	HAU1948	HAU3121												25
CLU1275	3	HAU1934	HAU2292	HAU3030
CLU1276	5	HAU1938	HAU3178	NAU2602	NAU3158	NAU5282										21|24
CLU1278	3	HAU1942	HAU2205	NBRI_Gh_D_5662
CLU1279	2	HAU1947	MUSS226
CLU1281	4	HAU1949	MUCS234	MUSS235	NAU3040
CLU1282	7	HAU1950	HAU0875	HAU0876	HAU2127	NAU5125	STV096	STV097								3|14
CLU1288	4	HAU1971	HAU3307	MUCS534	MUSS446
CLU1289	3	HAU1973	HAU3118	NBRI_Gh_B_EYI1BW404IRMZ1
CLU1290	3	HAU1974	NAU1322	NAU4903												8|24
CLU1291	2	HAU1977	NBRI_Gh_C2_689
CLU1294	3	HAU1983	HAU2042	HAU3173
CLU1295	3	HAU1984	HAU2441	NAU2580												6|25
CLU1296	2	HAU1985	NAU2831
CLU1297	2	HAU1988	NBRI_Gh_C_EYT27PB01BWLJD
CLU1298	2	HAU1995	NBRI_Gh_A_4038
CLU1299	2	HAU200	HAU201
CLU1300	2	HAU2004	MON_CGR5602													21
CLU1301	2	HAU2005	NAU2584
CLU1305	2	HAU2015	MON_CGR5127													24
CLU1307	3	HAU2029	HAU2532	HAU2533
CLU1308	4	HAU2030	MON_CGR5058	NAU3219	STV046
CLU1310	3	HAU2034	MUCS206	MUSS203												13|18
CLU1311	2	HAU2035	HAU2036
CLU1313	2	HAU2039	HAU2040
CLU1314	2	HAU204	HAU205
CLU1319	6	HAU2051	HAU2634	MUSS227	NAU1036	NAU5213	NAU5487
CLU1320	2	HAU2060	MON_CGR5375
CLU1321	4	HAU2061	MON_SHIN-0352	MON_SHIN-0404	MON_SHIN-1640
CLU1322	5	HAU2062	MGHES14	MUSS40	NAU1293	NAU5420
CLU1323	2	HAU2064	MON_CGR5362													25
CLU1324	3	HAU2065	NAU1167	NAU3995												3
CLU1325	2	HAU2066	HAU2067													9|23
CLU1328	2	HAU2070	MUSS194
CLU1329	2	HAU2072	NAU5463
CLU1330	2	HAU2073	NBRI_Gh_E2_686
CLU1333	3	HAU2078	HAU2560	NAU5478
CLU1334	3	HAU2079	HAU3116	NAU5330												19
CLU1335	3	HAU2080	MUSS275	NAU2679												6|25
CLU1336	2	HAU2083	NAU5318													9
CLU1337	3	HAU2084	HAU3135	NAU2054
CLU1338	4	HAU2085	NAU3825	NAU4960	NAU5180											4|22|22
CLU1339	4	HAU2086	MON_CER0162	MUCS148	MUCS418											8|24
CLU1340	2	HAU2087	NBRI_Gh_C_3850
CLU1341	4	HAU2088	NAU3009	NAU3410	NAU5083											4
CLU1345	3	HAU2093	NAU5382	NBRI_Gh_C_EYT27PB01CGTVA
CLU1346	4	HAU2094	MON_CGR5100	NAU2004	NAU2740
CLU1348	3	HAU2099	NAU2612	NAU5506
CLU1349	12	HAU2101	HAU2102	HAU3269	HAU3270	MUCS038	NAU2083	NAU2084	NAU3104	NAU4044	NAU4045	NAU4046	NBRI_Gh_E2_373			1|8|15
CLU1351	3	HAU2104	MUCS050	MUCS484
CLU1354	3	HAU2107	MON_SHIN-0658	NAU5322
CLU1355	5	HAU2108	JESPR240	MGHES10	NAU3533	NAU5239										1|15
CLU1356	2	HAU2109	NAU5436													21
CLU1357	3	HAU2111	MON_CGR5669	MON_SHIN-0154
CLU1358	4	HAU2113	HAU2702	NAU5406	PAR0141											7
CLU1359	3	HAU2114	MUSS81	NAU1240
CLU1360	3	HAU2117	MGHES27	MON_CGR5406												10
CLU1362	2	HAU2126	NAU5430
CLU1364	4	HAU2128	NAU3275	STV002	STV003
CLU1365	3	HAU2130	HAU2131	pAR0266
CLU1367	2	HAU2133	HAU2429
CLU1369	2	HAU2135	NAU3571
CLU1371	4	HAU2137	NAU2251	NAU3860	STV033											12|26
CLU1372	3	HAU2139	MUSS172	NAU1190												3|3
CLU1373	6	HAU2145	MUCS415	NAU3140	NAU5451	NBRI_Gh_E2_139	PAR0358
CLU1374	4	HAU2146	HAU3241	NAU5474	NAU923											9|23
CLU1375	2	HAU2149	NBRI_Gh_D_EYT27PB02DATO2
CLU1378	2	HAU2154	NAU2636													2|19
CLU1379	2	HAU2155	NAU979
CLU1380	2	HAU2159	NAU5359													20
CLU1381	5	HAU2160	HAU2887	MON_CGR5350	NAU3382	NAU5400										3|5
CLU1382	2	HAU2161	HAU3397
CLU1383	2	HAU2163	NAU3754													21
CLU1386	3	HAU2167	NAU1086	NAU5393
CLU1387	2	HAU2168	STV079													12
CLU1388	2	HAU2171	HAU3142
CLU1390	2	HAU2174	NAU3510
CLU1391	4	HAU2176	MUSS97	NAU1116	NAU5453
CLU1392	2	HAU2178	NBRI_Gh_M191													20
CLU1393	2	HAU2179	HAU2180
CLU1395	2	HAU2181	NAU5241
CLU1396	4	HAU2182	HAU3084	NAU2954	NAU4864											23|25
CLU1398	7	HAU2184	MUCS129	MUSS132	NAU1030	NAU2646	NAU5501	NBRI_Gh_C_5221
CLU1399	3	HAU2185	NAU5351	STV019
CLU1401	2	HAU2188	NAU5104
CLU1402	2	HAU2189	NAU2044
CLU1403	2	HAU2190	NAU3298													25
CLU1404	2	HAU2191	NBRI_Gh_C_EYT27PB01A8HI0
CLU1405	3	HAU2193	NAU5292	NAU5504
CLU1406	4	HAU2195	MUCS016	MUSS313	NAU1075
CLU1407	4	HAU2196	MUSS274	NAU2878	NAU907
CLU1409	4	HAU2198	MUSS10	NAU1211	NAU5279
CLU1413	9	HAU2202	MGHES28	MON_CGR5506	MON_CGR5925	MON_CGR6798	NAU1200	NAU4031	NAU5366	NBRI_Gh_B_6837
CLU1415	2	HAU2207	MON_CGR5756
CLU1417	4	HAU2209	HAU3285	MON_CGR5644	NAU1266
CLU1419	3	HAU2212	MON_CGR5396	NAU4030												7|16
CLU1420	2	HAU2213	NAU2758													21
CLU1422	2	HAU2215	MON_CGR5602
CLU1423	2	HAU2217	NAU4869
CLU1424	4	HAU2218	HAU2686	MUCS606	MUSS557
CLU1427	2	HAU2224	MUCS610													13
CLU1428	2	HAU2225	NAU4917
CLU1430	3	HAU2230	MGHES74	NAU5329
CLU1431	3	HAU2234	MON_CGR5070	NAU1272												6
CLU1432	2	HAU2235	NAU3454													10
CLU1433	2	HAU2236	NAU3604
CLU1434	2	HAU2237	HAU2238
CLU1437	5	HAU2245	NAU1150	NAU1153	NAU5144	NAU917
CLU1438	5	HAU2248	HAU3200	MUCS559	MUSS490	NAU5338
CLU1439	4	HAU2254	HAU3010	HAU3124	NBRI_Gh_D_EYT27PB02D8C1K
CLU1440	2	HAU2255	NAU919
CLU1441	2	HAU2257	NAU2187
CLU1443	2	HAU2263	TMB2524
CLU1444	2	HAU2264	NAU4980
CLU1445	2	HAU2265	NAU4859
CLU1446	2	HAU2266	NAU5435
CLU1449	2	HAU2273	NAU5296
CLU1458	2	HAU2286	NAU5397													26
CLU1459	2	HAU2289	NAU5158
CLU1460	6	HAU2292	HAU1934	HAU3030	NAU4082	NAU5491	NBRI_Gh_E_4019									7
CLU1461	3	HAU2298	MUSS18	NAU1237
CLU1462	2	HAU2299	MUSS135													10|20
CLU1463	4	HAU2300	NAU4028	NAU4041	NAU5029
CLU1464	3	HAU2304	MGHES48	MON_CGR5005												13
CLU1465	6	HAU2305	HAU2306	HAU3379	MUCS112	NAU5446	NBRI_Gh_A_EYI1BW401B0ZAZ-1
CLU1468	2	HAU2309	NAU3637
CLU1469	2	HAU2310	NAU994
CLU1470	7	HAU2311	GA__Ea0003M22	HAU1594	MUCS045	NAU3197	NAU5290	NAU5387								5|18
CLU1471	2	HAU2312	NAU2030													12
CLU1472	2	HAU2314	NAU5405
CLU1474	4	HAU2317	HAU1117	NAU1247	NAU5320											2
CLU1475	2	HAU2322	NAU5425													26
CLU1476	4	HAU2323	MON_SHIN-0697	NAU3071	NAU3804											24
CLU1477	2	HAU2327	HAU2328
CLU1480	2	HAU2330	HAU3352
CLU1481	3	HAU2332	HAU2407	HAU3406												18
CLU1482	4	HAU2336	NAU3707	NAU4975	NBRI_Gh_D_EYT27PB02DSYJ0
CLU1483	2	HAU2337	MON_CGR5675													14
CLU1486	3	HAU2340	MUCS101	NAU893												4
CLU1487	2	HAU2342	NAU5509
CLU1488	2	HAU2343	NAU1285
CLU1489	2	HAU2344	HAU2698
CLU1491	2	HAU2347	NAU2336													14
CLU1492	2	HAU2350	NAU5105
CLU1493	2	HAU2351	NAU3697
CLU1495	3	HAU2353	NAU3680	NAU5230												15
CLU1497	2	HAU2356	HAU3077
CLU1499	2	HAU2358	MON_CGR5399
CLU1500	2	HAU2359	MUSS122													6
CLU1501	3	HAU2360	HAU2361	NAU5003
CLU1503	5	HAU2363	HAU2364	NAU2657	NAU4919	NAU4920										7
CLU1505	2	HAU2365	NAU5312													24
CLU1506	3	HAU2366	MON_CGR5728	NAU952
CLU1508	4	HAU2370	NAU4905	NAU4914	NBRI_Gh_C_EYT27PB01B8P60											12|26
CLU1509	2	HAU2374	NBRI_Gh_B_EYI1BW404IY9ZM
CLU1510	3	HAU2375	MUCS620	MUSS599												2
CLU1511	2	HAU2386	NAU4891													1
CLU1512	4	HAU2387	MON_CGR6784	MON_CGR6802	NAU3393
CLU1513	2	HAU2388	MON_SHIN-0152
CLU1514	3	HAU2389	MON_SHIN-1584	NAU5386
CLU1515	4	HAU2391	MUSS129	NAU1104	NAU2693
CLU1516	2	HAU2392	NAU5426
CLU1517	2	HAU2395	NAU757
CLU1520	6	HAU2398	MGHES32	MON_CGR5326	MON_CGR5902	MON_SHIN-0291	NAU3983									15
CLU1524	2	HAU2409	NAU2870
CLU1526	3	HAU2413	NAU2768	NAU5332
CLU1527	2	HAU2415	NAU3964													8
CLU1528	2	HAU2416	HAU2417
CLU1530	2	HAU2418	HAU2419
CLU1532	4	HAU2420	HAU3107	NAU5155	NAU5156
CLU1534	2	HAU2425	NAU5107													1|15
CLU1538	2	HAU2432	MON_CGR5712
CLU1540	3	HAU2434	MON_SHIN-1580	NAU5030												22
CLU1541	3	HAU2436	HAU2437	NBRI_Gh_D_EYT27PB02EPO26
CLU1543	3	HAU2438	HAU3333	NAU5448
CLU1544	2	HAU2440	MON_CGR5655
CLU1547	2	HAU2444	HAU2445
CLU1549	2	HAU2446	NAU926
CLU1550	7	HAU2447	HAU2448	MGHES38a	NAU3702	NAU3703	NAU3704	NAU4938								11|21
CLU1552	5	HAU2449	HAU3258	MUCS116	MUSS272	NAU928										25
CLU1553	2	HAU2453	NAU2078													7
CLU1554	2	HAU2455	HAU2817
CLU1555	2	HAU2457	NAU1059
CLU1556	3	HAU2458	MUSS539	NAU5452
CLU1558	2	HAU2463	NAU5153													17
CLU1560	7	HAU2467	HAU2468	MON_CGR5181	NAU3643	NAU3644	NAU3645	NAU3646								6|25
CLU1563	2	HAU2472	MUSB462
CLU1564	2	HAU2475	NAU5471
CLU1569	2	HAU2482	NAU5429
CLU1570	2	HAU2485	MON_CER0036
CLU1571	2	HAU2486	NAU5252													12
CLU1573	3	HAU2489	MON_CGR5101	NAU5281												15
CLU1574	3	HAU2493	NAU2992	NAU5317
CLU1575	2	HAU2494	MUCS611
CLU1576	2	HAU2496	STV164													9|23
CLU1577	2	HAU2497	NAU2676													18
CLU1578	2	HAU2498	NAU2964													23
CLU1579	6	HAU2500	HAU3131	MON_CGR5401	MUSS68	NAU2082	NAU4008									10
CLU1580	4	HAU2506	HAU2507	MON_CGR5648	MON_CGR5742											10
CLU1584	5	HAU2513	HAU1741	MUSS590	NAU2760	NAU3913										14
CLU1585	2	HAU2515	NAU5217													21|21
CLU1589	2	HAU2534	MON_CGR5392
CLU1590	2	HAU2543	HAU2544
CLU1593	2	HAU2551	NAU5437
CLU1596	4	HAU2563	HAU2938	MUCS201	NAU1194
CLU1597	2	HAU2566	NAU5306													12
CLU1599	2	HAU2574	NAU5330
CLU1600	3	HAU2580	NAU4888	NBRI_Gh_A_EYI1BW401BQSZD
CLU1601	5	HAU2582	HAU2583	HAU2584	MON_CGR5695	MON_CGR6748										8
CLU1604	2	HAU2591	NAU2746
CLU1605	2	HAU2592	NAU3406													21
CLU1608	3	HAU2599	HAU2600	MON_SHIN-1470												12|26
CLU1610	2	HAU2608	NAU1064
CLU1611	2	HAU2609	NAU5510
CLU1613	2	HAU2611	NAU5226
CLU1614	4	HAU2616	MON_CGR5010	MON_SHIN-0080	NAU5358
CLU1616	3	HAU2619	HAU3175	NAU3872
CLU1617	2	HAU2620	NAU5079													12
CLU1619	2	HAU2624	NAU1366													11|19|21
CLU1620	2	HAU2625	HAU3259													25
CLU1621	2	HAU2626	NAU4863													13
CLU1622	2	HAU2627	NAU2003
CLU1624	2	HAU2631	HAU2632													13|18
CLU1628	2	HAU2636	NAU1114
CLU1629	3	HAU2639	HAU2693	NBRI_Gh_D2_32
CLU1630	2	HAU2640	MON_CGR5363													8|24
CLU1632	2	HAU2648	HAU2868
CLU1633	3	HAU2651	NAU1123	NAU5394
CLU1634	2	HAU2653	HAU2654
CLU1637	2	HAU2661	MON_SHIN-1499
CLU1638	2	HAU2663	HAU2664													12|26
CLU1640	4	HAU2665	MUCS483	MUSS174	NAU3755
CLU1641	2	HAU2669	MUSS16
CLU1642	2	HAU2670	NBRI_Gh_C_5881
CLU1643	2	HAU2673	NAU5171
CLU1644	2	HAU2676	STV142
CLU1645	2	HAU2680	NAU5222
CLU1647	2	HAU2688	HAU2689													16
CLU1649	2	HAU2692	NAU5284
CLU1651	4	HAU2694	MGHES39	MUSS103	NAU1132
CLU1654	3	HAU2703	MGHES34	MON_SHIN-0277
CLU1657	2	HAU2710	MON_SHIN-0272
CLU1658	3	HAU2712	HAU3257	NAU5234
CLU1660	2	HAU2715	MGHES4
CLU1661	2	HAU2719	HAU3360
CLU1662	2	HAU2720	NAU5163													1
CLU1663	2	HAU2722	NAU3223													18
CLU1664	2	HAU2723	NAU4105													18
CLU1668	3	HAU2733	NAU5089	NAU5208
CLU1669	3	HAU2734	HAU3170	NAU5450
CLU1670	3	HAU2736	NBRI_Gh_D2_2547	NBRI_Gh_E_EYT27PB03G17W8
CLU1671	4	HAU2737	HAU3285	MON_CGR5644	NAU1266
CLU1672	4	HAU2741	HAU2929	MUSS497	NAU5495
CLU1673	2	HAU2744	HAU3397
CLU1675	4	HAU2753	NAU2889	NAU5013	NAU5014											20
CLU1676	3	HAU2756	NBRI_Gh_A_EYI1BW401A25ND-1	NBRI_Gh_B_EYI1BW404IMRPS-1												8
CLU1678	5	HAU2759	HAU3340	MGHES49	NAU3311	NAU5457										25|25
CLU1680	2	HAU2765	NAU1235
CLU1681	2	HAU2771	NBRI_Gh_E_4019
CLU1684	2	HAU2781	MUCS353
CLU1687	2	HAU2791	NAU5075
CLU1690	2	HAU2800	NAU3401													12
CLU1691	4	HAU2801	NAU1127	NAU4898	NAU5149											5
CLU1692	2	HAU2803	NAU4982													2
CLU1693	2	HAU2808	NAU3510
CLU1696	2	HAU2813	NAU3274
CLU1697	4	HAU2814	NAU1114	NAU5244	NAU912
CLU1699	2	HAU2821	NAU5352
CLU1700	2	HAU2826	NBRI_Gh_D_5662
CLU1701	2	HAU2827	NAU5192													11
CLU1702	2	HAU2834	HAU2926
CLU1703	2	HAU2835	NAU4926													12
CLU1704	6	HAU2838	HAU3154	MGHES2	MGHES3	NAU2827	NAU5454									9
CLU1705	2	HAU2843	HAU2844
CLU1707	2	HAU2847	NAU3752
CLU1708	4	HAU2850	HAU3304	MUSS140	NAU1215											13|18|18
CLU1709	4	HAU2855	HAU2856	HAU2857	NAU3017											13|18
CLU1712	2	HAU2867	NAU1287
CLU1715	2	HAU2873	NAU5479													10
CLU1717	3	HAU2879	STV016	STV017												13
CLU1718	2	HAU2881	MON_SHIN-1470
CLU1719	2	HAU2884	NAU1347
CLU1720	2	HAU2885	HAU2886
CLU1723	3	HAU2892	NAU2940	NAU5067
CLU1724	3	HAU2893	NAU3086	NAU5508												23|23
CLU1725	4	HAU2894	Gh405	HAU2895	NAU5043											26
CLU1727	2	HAU2896	NBRI_Gh_D_5349
CLU1729	2	HAU2900	MON_SHIN-1409
CLU1730	2	HAU2901	NBRI_Gh_D_EYT27PB02EMGY2													13
CLU1731	2	HAU2917	MON_CGR5029													2|14
CLU1736	3	HAU2939	MON_CGR5118	NAU5037
CLU1737	4	HAU2941	NAU2889	NAU5013	NAU5014
CLU1738	2	HAU2942	NAU1165
CLU1739	7	HAU2943	MON_CGR5069	MON_SHIN-0873	NAU3020	NAU3285	NAU3811	NAU4096
CLU1740	4	HAU2944	HAU2945	NAU3064	NAU3065
CLU1742	2	HAU2947	NAU1028													11|17
CLU1743	2	HAU2948	NAU1353
CLU1744	3	HAU2949	MON_CGR5755	NAU5146
CLU1745	2	HAU2955	NAU2812
CLU1746	2	HAU2956	NAU3297													20
CLU1749	4	HAU2960	MON_CGR5336	NAU2820	NAU5120											7|7|16
CLU1750	2	HAU2962	NAU4906
CLU1751	4	HAU2966	NAU3619	NAU4998	NAU5215
CLU1752	2	HAU2968	MON_CGR5125
CLU1754	2	HAU2970	NBRI_Gh_D_EYT27PB02DIAFM
CLU1756	2	HAU2978	HAU3393
CLU1759	2	HAU2984	NAU4971
CLU1761	3	HAU2992	NAU3397	NAU3398												13|18
CLU1762	2	HAU2998	NAU5310
CLU1764	2	HAU3003	NAU4900													8
CLU1765	3	HAU3007	MUSS463	NBRI_Gh_C_EYT27PB01A0LJG												13
CLU1767	2	HAU3014	NAU3472
CLU1768	3	HAU3015	NAU3839	NBRI_Gh_D_EYT27PB02C1SHA												3
CLU1769	3	HAU3017	HAU3018	MON_CGR5704
CLU1775	2	HAU3032	NAU4927
CLU1776	2	HAU3038	NAU5512
CLU1777	3	HAU3040	MON_CGR5659	NAU3046
CLU1778	2	HAU3043	NAU3083													3
CLU1779	3	HAU3044	NAU3280	NBRI_Gh_C_EYT27PB01B8BSR												9
CLU1780	2	HAU3045	NAU5275													18
CLU1781	2	HAU3046	NAU977
CLU1782	2	HAU3048	NAU1099
CLU1783	2	HAU3054	NAU4886
CLU1784	2	HAU3060	NAU5050
CLU1785	2	HAU3063	NBRI_Gh_B_EYI1BW404HZC8N
CLU1786	2	HAU3064	NAU4878
CLU1787	2	HAU3065	HAU3066
CLU1794	2	HAU3083	MON_CGR5650													22
CLU1796	3	HAU3088	HAU3311	NAU5022
CLU1799	2	HAU3091	HAU3092
CLU1801	2	HAU3094	STV001
CLU1803	2	HAU3096	NAU1278
CLU1804	2	HAU3100	NAU5377
CLU1805	4	HAU3105	NAU4032	NAU4941	NAU5341
CLU1807	4	HAU3108	MON_CGR6631	MON_SHIN-0406	NAU862
CLU1815	3	HAU3125	MUCS142	MUCS411
CLU1816	6	HAU3126	MON_CGR5929	MON_SHIN-0281	MUCS421	MUSS597	NAU2053
CLU1818	3	HAU3129	MON_SHIN-0328	NAU5365
CLU1820	3	HAU3132	MUSS85	NAU1202												15
CLU1826	2	HAU3140	pAR08G12
CLU1830	4	HAU3144	MUSS607	NAU2047	NAU3706
CLU1831	2	HAU3146	MUSS498
CLU1834	4	HAU3150	MGHES73	MON_CGR5707	MON_SHIN-0347											9
CLU1836	2	HAU3153	NAU1053
CLU1838	4	HAU3155	HAU3342	NAU2040	NAU2041											11|21
CLU1839	2	HAU3159	NAU4948
CLU1846	2	HAU3169	NAU5118
CLU1848	2	HAU3171	HAU3172
CLU1851	3	HAU3174	MUCS126	MUCS399												2|11|11
CLU1853	2	HAU3176	NAU5443													3|17
CLU1855	3	HAU3184	NAU3300	NAU5062
CLU1859	3	HAU3189	HAU3190	STV157
CLU1862	2	HAU3196	NAU4005
CLU1866	2	HAU3205	NAU1279
CLU1868	2	HAU3213	HAU3214													19
CLU1870	2	HAU3217	NAU5388
CLU1872	3	HAU3219	MUCS264	MUSS250
CLU1873	2	HAU3220	MON_CGR5697													13
CLU1876	2	HAU3225	MUSS21
CLU1877	2	HAU3226	NAU1235
CLU1878	2	HAU3231	NAU2726
CLU1879	2	HAU3232	NAU2051
CLU1880	2	HAU3235	MON_CGR5161
CLU1881	2	HAU3236	NBRI_Gh_D_EYT27PB02DIUMQ													14
CLU1882	2	HAU3238	HAU3239													19
CLU1886	2	HAU3249	NAU5064													11
CLU1887	2	HAU3250	NAU1016
CLU1889	2	HAU3252	HAU3253
CLU1896	3	HAU3265	NAU4895	NAU5137
CLU1897	3	HAU3266	NAU5398	NAU991
CLU1901	2	HAU3272	NAU2022
CLU1905	3	HAU3281	MUCS466	MUSS323
CLU1910	2	HAU3290	NAU3506
CLU1913	2	HAU3298	NAU3135													1
CLU1914	2	HAU3299	MON_SHIN-0790
CLU1917	2	HAU3306	MGHES15
CLU1919	4	HAU3309	MUCS125	MUCS398	MUSS522
CLU1920	4	HAU3310	MGHES16	MON_CER0153	MUCS088											11|21
CLU1924	2	HAU3319	NAU4029													7
CLU1927	3	HAU3323	coau0002I14	NAU2902												26
CLU1929	2	HAU3326	NAU3951
CLU1930	2	HAU3327	HAU3328
CLU1932	2	HAU3329	NAU3267
CLU1936	2	HAU3337	NAU3701
CLU1937	3	HAU3338	NAU3026	NAU5132
CLU1940	3	HAU3346	MON_CER0162	NAU2914												8|24
CLU1941	3	HAU3352	HAU2330	MUSS219												5
CLU1942	2	HAU3354	NAU1226
CLU1944	6	HAU3356	MON_SHIN-1579	MUSS123	NAU1057	NAU1342	NAU5461									11|21
CLU1947	2	HAU3362	NAU5354													11
CLU1948	2	HAU3365	NBRI_Gh_A2_1686
CLU1950	2	HAU3373	NAU2766
CLU1951	2	HAU3376	NBRI_Gh_A2_1434
CLU1952	3	HAU3378	MUSS34	NAU2807
CLU1955	2	HAU3382	NAU1284
CLU1956	2	HAU3383	NAU5000
CLU1958	2	HAU3395	NAU3357
CLU1960	4	HAU3400	NAU1178	NAU5158	NAU5396
CLU1961	3	HAU3404	NAU3226	NAU3742
CLU1965	2	JESPR110	MON_CGR6678													23
CLU1966	2	JESPR113	MON_CGR5230
CLU1968	2	JESPR125	JESPR126													14
CLU1974	2	JESPR138	MGHES53
CLU1975	2	JESPR148	MON_CGR5503
CLU1980	2	JESPR168	MON_DPL0380
CLU1981	2	JESPR185	MON_CGR6479
CLU1982	2	JESPR186	JESPR8													13
CLU1984	2	JESPR191	NAU5068													3
CLU1985	2	JESPR198	NBRI_Gh_PC_65
CLU1986	2	JESPR199	MON_CGR6823
CLU1996	2	JESPR216	JESPR217
CLU1999	2	JESPR22	JESPR38
CLU2011	2	JESPR26	JESPR50
CLU2012	3	JESPR267	MON_DC20036	TMB2036												16
CLU2015	3	JESPR280	JESPR282	MGHES53
CLU2020	2	JESPR300	NBRI_Gh_D_EYT27PB02EAR4F													12|26
CLU2021	2	JESPR301	MON_DC20016
CLU2024	2	JESPR35	JESPR39
CLU2027	2	JESPR49	JESPR50
CLU2036	2	JESPR93	JESPR94
CLU2039	4	M16-41	P05-14	P05-9	PAR0897
CLU2041	2	MGHES11a	NAU3732													23
CLU2042	2	MGHES11b	NAU3732
CLU2043	2	MGHES12	NAU2146
CLU2046	5	MGHES16	HAU3310	MON_CER0153	MON_CGR5428	NAU2016										11|21
CLU2048	2	MGHES18	MON_CGR5355
CLU2054	5	MGHES21	MON_CGR5407	MON_SHIN-0027	NAU5151	NAU5255										5|19
CLU2055	2	MGHES22	MON_CER0091													24
CLU2056	3	MGHES23	MUSS588	NBRI_Gh_D2_1984
CLU2057	2	MGHES25	MON_CGR5903													9
CLU2058	3	MGHES26	MON_CGR5661	MON_SHIN-0454
CLU2061	2	MGHES29	MON_SHIN-0461													24
CLU2063	2	MGHES30a	NAU2800													5|19
CLU2064	2	MGHES31	NAU5198													12|26
CLU2067	3	MGHES35	MON_CER0073	NAU5475												19
CLU2068	2	MGHES36	MON_SHIN-0278
CLU2069	2	MGHES37	MON_CGR5371
CLU2073	4	MGHES41	MUSS143	NAU4918	NAU904											20
CLU2074	3	MGHES42	NAU3815	NAU5302												15
CLU2076	3	MGHES44	MON_CGR5011	MON_SHIN-0222												26
CLU2077	4	MGHES46	MON_CGR5009	MON_SHIN-0071	NAU4069											9|23
CLU2078	5	MGHES47	MON_CGR6788	MUSS383	NAU1305	NAU5458										7
CLU2081	3	MGHES5	MON_CGR5007	MON_SHIN-0316
CLU2082	3	MGHES52	MUCS366	MUSS362
CLU2084	2	MGHES55	NAU4978
CLU2087	5	MGHES58	HAU0732	MON_CGR5001	MON_SHIN-0376	NAU1043										7
CLU2088	5	MGHES6	HAU1658	MUCS133	MUSS139	NAU1047										23
CLU2089	2	MGHES62	MON_SHIN-0320													24
CLU2091	3	MGHES64	MUSS55	NAU1374
CLU2095	3	MGHES69	MON_CGR5451	MON_SHIN-0112
CLU2097	2	MGHES70	NAU4862													9
CLU2098	2	MGHES71	MUCS001
CLU2099	2	MGHES72	MUCS610
CLU2102	3	MGHES75	MON_CGR5376	NAU2108												7|16
CLU2105	2	MON_C2-0105	MON_C2-0116
CLU2106	2	MON_C2-0115	NAU3926
CLU2108	2	MON_C2-0128	MON_DC40261
CLU2109	2	MON_CER0005	NAU5162
CLU2112	2	MON_CER0083	MON_CER0162
CLU2114	2	MON_CER0138	NAU3464													14|20
CLU2115	3	MON_CER0144	MON_CGR5452	NBRI_Gh_A2_5434
CLU2116	2	MON_CER0152	NAU3207													8|24
CLU2118	2	MON_CER0160	MON_CGR5712
CLU2126	2	MON_CGR5021	NAU5074
CLU2127	2	MON_CGR5022	NAU2673
CLU2130	2	MON_CGR5034	MON_SHIN-1411
CLU2131	2	MON_CGR5035	MUSS116
CLU2132	4	MON_CGR5057	NAU2606	NAU3955	NAU5070
CLU2136	2	MON_CGR5091	NAU3650													19
CLU2141	2	MON_CGR5112	NAU3806
CLU2145	2	MON_CGR5126	NAU2801													19
CLU2148	2	MON_CGR5144	NAU1363
CLU2149	3	MON_CGR5149	NBRI_Gh_D_EYT27PB02C5OE9-1	NBRI_Gh_D_EYT27PB02C5OE9-2
CLU2150	2	MON_CGR5158	STV079
CLU2154	2	MON_CGR5171	NAU4021													9
CLU2155	2	MON_CGR5179	NAU5178
CLU2157	2	MON_CGR5182	NAU3121
CLU2159	2	MON_CGR5200	MON_CGR5883
CLU2160	2	MON_CGR5201	MON_CGR6749
CLU2163	3	MON_CGR5257	MON_CGR5268	MON_CGR6779
CLU2166	2	MON_CGR5279	NBRI_Gh_PD_8
CLU2167	2	MON_CGR5290	MON_CGR5779
CLU2172	2	MON_CGR5348	NAU2946
CLU2173	3	MON_CGR5349	NAU4921	NAU4922												20
CLU2178	2	MON_CGR5359	NAU2815
CLU2183	2	MON_CGR5372	NBRI_Gh_C_EYT27PB01AV58Z
CLU2187	2	MON_CGR5385	NAU3805													17
CLU2188	2	MON_CGR5390	MON_DPL0894
CLU2196	3	MON_CGR5408	MON_CGR5516	MON_CGR6824
CLU2197	2	MON_CGR5415	STV139
CLU2198	2	MON_CGR5416	NAU3813													20|20
CLU2199	2	MON_CGR5417	NBRI_Gh_A_EYI1BW401BH73N
CLU2200	4	MON_CGR5419	MON_CGR6690	MON_CGR6729	MON_SHIN-1481
CLU2201	2	MON_CGR5423	MON_SHIN-1076
CLU2203	2	MON_CGR5429	MON_CGR6698
CLU2207	3	MON_CGR5457	HAU0640	NAU5172												15
CLU2209	2	MON_CGR5476	MON_SHIN-1344
CLU2211	3	MON_CGR5505	MON_CGR6782	NAU5170
CLU2213	3	MON_CGR5508	MUCS371	NBRI_Gh_J018
CLU2214	2	MON_CGR5509	MON_CGR6826
CLU2215	2	MON_CGR5511	MON_CGR6774
CLU2216	2	MON_CGR5515	MON_CGR6811
CLU2218	3	MON_CGR5517	MON_CGR6056	MON_CGR6825
CLU2219	2	MON_CGR5520	MON_CGR6773
CLU2220	3	MON_CGR5521	MON_CGR6776	NBRI_Gh_G035
CLU2221	3	MON_CGR5525	MON_CGR6932	MON_DPL0702
CLU2222	3	MON_CGR5527	MON_DC40116	NBRI_Gh_B110
CLU2223	2	MON_CGR5528	MON_CGR6794
CLU2224	2	MON_CGR5540	MON_DC40125
CLU2226	2	MON_CGR5544	MON_CGR6801
CLU2227	2	MON_CGR5547	MON_CGR6752
CLU2228	2	MON_CGR5550	NBRI_Gh_D_EYT27PB02DQK3J
CLU2229	2	MON_CGR5553	MON_CGR6760
CLU2230	2	MON_CGR5554	MON_SHIN-1462
CLU2231	2	MON_CGR5556	MON_CGR6778
CLU2232	2	MON_CGR5561	NBRI_Gh_C001
CLU2233	2	MON_CGR5564	MON_CGR6787
CLU2234	3	MON_CGR5566	MON_CGR6791	MON_DPL0312
CLU2235	2	MON_CGR5569	MON_DPL0340
CLU2236	2	MON_CGR5576	MON_CGR6830
CLU2237	3	MON_CGR5578	MON_CGR6697	MON_DPL0582
CLU2238	2	MON_CGR5581	NBRI_Gh_H039
CLU2239	3	MON_CGR5584	MON_CGR6708	NBRI_Gh_M113
CLU2240	2	MON_CGR5585	MON_CGR6706
CLU2244	3	MON_CGR5612	MON_CGR6795	MON_CGR6828
CLU2259	2	MON_CGR5673	MON_CGR5722
CLU2262	2	MON_CGR5678	NAU3920													26
CLU2266	2	MON_CGR5693	NBRI_Gh_G002
CLU2268	4	MON_CGR5697	HAU3220	NAU1141	NAU1201											13
CLU2277	3	MON_CGR5727	MON_SHIN-0219	NBRI_Gh_C_EYT27PB01BIC8H
CLU2282	4	MON_CGR5747	MON_SHIN-1579	MUSS123	NAU5461
CLU2285	2	MON_CGR5758	NAU3052													9
CLU2287	2	MON_CGR5771	NAU2635
CLU2290	2	MON_CGR5800	MON_DPL0867
CLU2291	2	MON_CGR5803	MON_CGR5814
CLU2293	2	MON_CGR5806	MON_DPL0107
CLU2294	3	MON_CGR5812	MON_DC30225	NBRI_Gh_C119
CLU2296	2	MON_CGR5821	MON_DC40077
CLU2298	3	MON_CGR5829	MON_CGR6865	NBRI_Gh_PC_72-1
CLU2299	2	MON_CGR5834	MON_CGR5875
CLU2300	2	MON_CGR5837	MON_DPL0154
CLU2301	3	MON_CGR5838	MON_CGR6867	MON_DC40298
CLU2302	2	MON_CGR5839	TMB603
CLU2303	3	MON_CGR5845	MON_CGR6836	MON_CGR6851
CLU2306	2	MON_CGR5849	MON_CGR6715
CLU2308	2	MON_CGR5851	MON_CGR6683
CLU2309	2	MON_CGR5852	MON_DPL0788
CLU2311	2	MON_CGR5856	MON_CGR6850
CLU2312	2	MON_CGR5862	MON_DC40129
CLU2313	3	MON_CGR5863	NAU2228	NAU2905
CLU2314	2	MON_CGR5865	MON_CGR6853
CLU2319	5	MON_CGR5886	MON_CGR6680	MON_CGR6692	MON_CGR6705	MON_CGR6731
CLU2321	2	MON_CGR5894	MON_SHIN-0341
CLU2325	2	MON_CGR5912	MON_SHIN-0236
CLU2327	3	MON_CGR5914	MON_SHIN-0271	MUCS383
CLU2329	2	MON_CGR5926	MON_SHIN-0299
CLU2331	4	MON_CGR5936	MUSS130	NAU1164	NAU1336											8|8
CLU2334	2	MON_CGR5956	NAU1014
CLU2335	2	MON_CGR5958	MON_SHIN-0275
CLU2337	2	MON_CGR5992	NBRI_Gh_PD_28
CLU2338	2	MON_CGR5994	MON_CGR6829
CLU2339	2	MON_CGR6008	MON_CGR6914
CLU2340	3	MON_CGR6012	MON_CGR6880	MON_CGR6930
CLU2342	2	MON_CGR6019	MON_CGR6935
CLU2343	2	MON_CGR6022	MON_DC40103
CLU2344	2	MON_CGR6033	MON_CGR6904
CLU2345	2	MON_CGR6041	MON_CGR6925
CLU2346	2	MON_CGR6049	MON_CGR6915
CLU2348	2	MON_CGR6061	MON_COT076
CLU2350	2	MON_CGR6085	MON_DC40138
CLU2351	2	MON_CGR6114	MON_CGR6924
CLU2352	2	MON_CGR6125	MON_CGR6869
CLU2354	2	MON_CGR6135	MON_CGR6900
CLU2355	2	MON_CGR6143	MON_CGR6923
CLU2367	2	MON_CGR6531	TMB312
CLU2369	2	MON_CGR6586	NBRI_Gh_C_EYT27PB01AV58Z
CLU2371	4	MON_CGR6630	MUSS100	NAU1050	NAU3802
CLU2379	2	MON_CGR6693	MON_DPL0877
CLU2382	2	MON_CGR6702	NAU5183
CLU2387	2	MON_CGR6713	MON_SHIN-1481
CLU2389	2	MON_CGR6719	MON_DC40281
CLU2392	2	MON_CGR6730	MON_DPL0031
CLU2394	3	MON_CGR6735	MON_CGR6736	MON_DC40127
CLU2396	2	MON_CGR6740	MON_DPL0171
CLU2397	2	MON_CGR6743	MON_DC30228
CLU2398	2	MON_CGR6747	MON_DPL0171
CLU2403	3	MON_CGR6764	NBRI_Gh_L022	NBRI_Gh_L033
CLU2404	2	MON_CGR6767	NBRI_Gh_C_EYT27PB01AWD5L
CLU2407	2	MON_CGR6775	MON_CGR6797
CLU2418	3	MON_CGR6792	NAU5199	NBRI_Gh_C_EYT27PB01BAPDY-2
CLU2425	2	MON_CGR6807	MON_CGR6821
CLU2427	2	MON_CGR6815	NBRI_Gh_D010
CLU2434	2	MON_CGR6827	NBRI_Gh_L028
CLU2439	2	MON_CGR6842	MON_DC40290
CLU2440	2	MON_CGR6844	NBRI_Gh_B110
CLU2445	2	MON_CGR6856	NBRI_Gh_B007
CLU2450	2	MON_CGR6889	MON_COT059
CLU2464	2	MON_COT064	MON_DC20052
CLU2467	2	MON_COT093	MON_DC40037
CLU2468	2	MON_COT114	MON_DC20174
CLU2469	2	MON_COT129	MON_DC20157
CLU2470	2	MON_COT141	NAU5326
CLU2474	2	MON_DC20046	MON_DC40052
CLU2476	2	MON_DC20088	MON_DC40014
CLU2490	2	MON_DC40122	MON_DPL0554
CLU2504	2	MON_DC40378	NAU2021
CLU2515	2	MON_DPL0208	NBRI_Gh_E005-1
CLU2519	2	MON_DPL0363	NBRI_Gh_C_EYT27PB01AWD5L
CLU2524	2	MON_DPL0640	TMB1409													16
CLU2526	2	MON_DPL0730	NBRI_Gh_C_EYT27PB01AVN7Y
CLU2533	3	MON_SHIN-0011	MUSS96	NAU1280												20
CLU2534	4	MON_SHIN-0026	MUSS99	NAU3497	NAU5207											19
CLU2536	2	MON_SHIN-0029	NAU2501
CLU2547	2	MON_SHIN-0156	NAU5278
CLU2551	2	MON_SHIN-0235	NBRI_Gh_A_EYI1BW401BZ52O
CLU2559	3	MON_SHIN-0278	MGHES36	NAU3939												16
CLU2564	2	MON_SHIN-0302	NAU1249
CLU2570	3	MON_SHIN-0337	MON_SHIN-0398	MON_SHIN-1634
CLU2572	3	MON_SHIN-0343	MON_SHIN-0401	MON_SHIN-1636
CLU2578	2	MON_SHIN-0365	MON_SHIN-0419
CLU2579	2	MON_SHIN-0367	MON_SHIN-0420
CLU2580	3	MON_SHIN-0372	MON_SHIN-0421	NBRI_Gh_B2_2530
CLU2581	3	MON_SHIN-0375	MON_SHIN-0422	PAR0601
CLU2583	2	MON_SHIN-0380	MON_SHIN-0426
CLU2584	3	MON_SHIN-0382	MON_SHIN-0436	MUSB1287
CLU2585	2	MON_SHIN-0384	MON_SHIN-0439
CLU2587	2	MON_SHIN-0392	MON_SHIN-0447
CLU2588	2	MON_SHIN-0394	MON_SHIN-0455
CLU2589	2	MON_SHIN-0395	MON_SHIN-1132
CLU2612	3	MON_SHIN-0685	NAU4066	NAU5044
CLU2613	2	MON_SHIN-0696	NAU2658
CLU2615	2	MON_SHIN-0726	NAU2741													1|19
CLU2617	2	MON_SHIN-0745	NBRI_Gh_A2_1144
CLU2618	2	MON_SHIN-0755	NAU3278
CLU2619	2	MON_SHIN-0783	NAU2323													10
CLU2622	2	MON_SHIN-0805	NAU3843													18
CLU2624	2	MON_SHIN-0840	NAU3762
CLU2625	3	MON_SHIN-0872	NAU2706	NAU3118
CLU2627	2	MON_SHIN-0881	NAU2622
CLU2628	2	MON_SHIN-0885	NAU3041
CLU2629	2	MON_SHIN-0894	NAU3795													26
CLU2630	2	MON_SHIN-0936	NAU2994													2|17
CLU2631	2	MON_SHIN-0987	NAU2641													25
CLU2632	2	MON_SHIN-0989	NAU3396
CLU2633	2	MON_SHIN-1031	NAU3487
CLU2635	4	MON_SHIN-1065	NAU3909	NAU4037	NAU4059
CLU2641	2	MON_SHIN-1369	NBRI_Gh_A2_3848
CLU2642	3	MON_SHIN-1377	NAU2381	STV120												13
CLU2643	5	MON_SHIN-1381	NAU2422	NAU2426	STV024	STV163
CLU2646	2	MON_SHIN-1392	NAU5472													23
CLU2660	2	MON_SHIN-1457	NAU3988													24
CLU2669	2	MON_SHIN-1495	NAU5084
CLU2673	2	MON_SHIN-1510	NAU3956
CLU2675	2	MON_SHIN-1525	NBRI_Gh_C_EYT27PB01A39DA
CLU2691	2	MON_SHIN-1621	MUCS474
CLU2698	4	MUCS003	MUSS292	NAU1006	NAU5160											5
CLU2699	2	MUCS005	MUCS430
CLU2700	4	MUCS006	MUSS298	NAU2689	NAU864											7|9|23
CLU2701	2	MUCS007	MUCS437
CLU2702	2	MUCS008	MUCS309
CLU2703	2	MUCS010	MUSS306													13
CLU2705	2	MUCS012	NAU1222													7
CLU2707	3	MUCS017	MUSS314	NAU1310
CLU2708	2	MUCS018	MUSS315													12
CLU2709	2	MUCS019	MUCS329													26
CLU2710	5	MUCS020	MUCS330	MUCS463	MUSS317	NAU1156
CLU2712	2	MUCS024	MUSS155													11
CLU2713	2	MUCS025	MUSS156
CLU2714	3	MUCS026	MUSS158	NBRI_Gh_E_EYT27PB03F7HA1
CLU2715	4	MUCS027	MUCS344	NAU1136	NAU1137											5
CLU2716	3	MUCS028	MUSS332	NAU5066												11
CLU2718	2	MUCS030	NBRI_Gh_C_EYT27PB01B59WY
CLU2719	2	MUCS031	NAU909
CLU2720	2	MUCS033	MUSS163
CLU2721	2	MUCS034	MUSS340
CLU2722	3	MUCS036	MUCS355	MUSS345
CLU2724	2	MUCS039	MUSS170
CLU2726	2	MUCS041	NAU1219
CLU2729	2	MUCS047	MUSS368
CLU2730	2	MUCS048	MUSS371
CLU2731	2	MUCS049	MUSS373
CLU2733	2	MUCS057	MUCS385
CLU2734	2	MUCS060	MUSS179
CLU2735	2	MUCS061	MUSS395
CLU2737	2	MUCS064	MUSS402													26
CLU2738	2	MUCS065	NAU1069
CLU2739	2	MUCS074	NAU2177
CLU2742	2	MUCS080	NBRI_Gh_E_EYT27PB03FU231													9|23
CLU2744	2	MUCS084	MUSS422													1|15
CLU2745	3	MUCS085	NBRI_Gh_D_EYT27PB02EHJHC	NBRI_Gh_E2_161
CLU2747	3	MUCS091	MUSS440	NBRI_Gh_C_3779												15
CLU2748	2	MUCS094	NAU1117
CLU2750	2	MUCS096	MUSS195
CLU2751	2	MUCS097	MUSS455
CLU2753	2	MUCS100	NAU2476
CLU2755	2	MUCS102	MUCS543
CLU2756	2	MUCS103	MUSS467													20
CLU2757	4	MUCS104	MUCS391	MUSS471	NAU984
CLU2758	4	MUCS105	MUSS207	NAU1138	NAU3394											3|3|14
CLU2759	3	MUCS108	MUSS118	NAU861												5
CLU2762	2	MUCS113	MUSS500													24
CLU2763	2	MUCS114	MUSS501													6|25
CLU2764	2	MUCS115	MUCS565
CLU2768	3	MUCS121	MUCS393	MUSS514
CLU2769	2	MUCS122	MUCS394
CLU2770	2	MUCS123	MUCS395
CLU2771	4	MUCS124	MUCS397	MUCS581	MUSS520
CLU2775	2	MUCS128	MUCS401
CLU2777	5	MUCS130	MUCS402	NAU1077	NAU1091	NAU4075
CLU2779	3	MUCS132	MUCS403	MUSS549
CLU2781	3	MUCS134	MUCS404	NAU2589												13
CLU2784	3	MUCS137	MUCS406	MUCS607
CLU2785	4	MUCS138	MUCS407	NAU997	NAU998											3|14
CLU2786	2	MUCS139	MUCS408
CLU2787	2	MUCS140	MUCS409
CLU2788	8	MUCS141	MUCS410	MUSS563	NAU2855	NAU2936	NAU3922	PAR01-14	pAR0941							15
CLU2790	3	MUCS143	MUCS412	MUSS576
CLU2791	2	MUCS144	MUCS414
CLU2792	2	MUCS145	MUCS235													13|13|18
CLU2796	2	MUCS149	MUCS419													24
CLU2800	3	MUCS153	MUCS423	NAU1170
CLU2801	2	MUCS164	MUSS161													1|1|15
CLU2804	2	MUCS190	MUCS280
CLU2807	2	MUCS203	MUSS199
CLU2808	2	MUCS205	NAU5154
CLU2810	3	MUCS207	MUSS204	NAU1377
CLU2812	2	MUCS211	MUSS212
CLU2813	2	MUCS216	MUSS214
CLU2815	2	MUCS222	MUSS224
CLU2816	3	MUCS223	NBRI_Gh_B2_320	NBRI_Gh_E2_397
CLU2817	2	MUCS230	MUSS233													2
CLU2818	2	MUCS232	NBRI_Gh_D_5268
CLU2819	3	MUCS233	MUSS234	MUSS248
CLU2822	2	MUCS236	MUSS236
CLU2823	2	MUCS240	MUSS237
CLU2826	4	MUCS247	MUSS240	NAU2961	NBRI_Gh_A_5685
CLU2827	2	MUCS257	MUSS242
CLU2832	2	MUCS267	MUSS252													13
CLU2833	2	MUCS269	MUSS253
CLU2834	2	MUCS273	MUSS255													24
CLU2835	4	MUCS274	MUSS256	NBRI_Gh_B2_517	NBRI_Gh_D2_364
CLU2837	2	MUCS281	MUSS259
CLU2838	2	MUCS283	NBRI_Gh_A_EYI1BW401CKCI7													20
CLU2839	2	MUCS286	MUSS260
CLU2842	2	MUCS297	MUSS268
CLU2844	2	MUCS301	NBRI_Gh_D2_289
CLU2845	2	MUCS302	MUSS269
CLU2846	3	MUCS303	MUSS270	NAU1216
CLU2849	2	MUCS312	MUSS302
CLU2850	2	MUCS314	MUSS304
CLU2851	2	MUCS315	MUSS305
CLU2853	2	MUCS326	NAU3257													15|17
CLU2856	3	MUCS336	NAU881	NBRI_Gh_A_EYI1BW401ATXFR
CLU2857	2	MUCS338	MUSS326
CLU2859	2	MUCS348	MUCS476
CLU2860	2	MUCS351	NAU3836
CLU2862	4	MUCS354	NAU3517	NAU3740	NBRI_Gh_C_EYT27PB01BYVRO											21
CLU2864	2	MUCS356	MUSS346
CLU2866	2	MUCS360	MUSS356
CLU2867	3	MUCS362	MUSS42	NAU1354
CLU2868	2	MUCS365	NAU3042
CLU2870	3	MUCS369	MUSS47	NBRI_Gh_C_2066												5|5
CLU2871	2	MUCS370	MUSS363
CLU2872	4	MUCS371	MON_CGR5508	NAU1005	NBRI_Gh_J018											20
CLU2874	2	MUCS374	MUSS372
CLU2876	2	MUCS380	NAU1316
CLU2879	2	MUCS384	MUSS385
CLU2881	2	MUCS388	MUSS389
CLU2883	2	MUCS390	NAU2266
CLU2915	2	MUCS433	MUSS296
CLU2916	2	MUCS434	MUSS297
CLU2917	2	MUCS435	MUSS299
CLU2919	2	MUCS440	MUSS301
CLU2920	2	MUCS444	NBRI_Gh_B2_306
CLU2922	2	MUCS449	MUSS307
CLU2926	2	MUCS470	MUCS471
CLU2931	2	MUCS480	MUCS540
CLU2934	2	MUCS486	NAU2731													24
CLU2935	2	MUCS487	MUSS390
CLU2936	2	MUCS495	MUSS406
CLU2938	3	MUCS502	MUSS72	NAU1253
CLU2939	2	MUCS507	MUSS87
CLU2940	2	MUCS511	MUSS414													20
CLU2941	2	MUCS512	NAU1035													23
CLU2942	2	MUCS513	MUSS419
CLU2943	2	MUCS517	MUCS585													19
CLU2945	2	MUCS522	MUSS438
CLU2946	2	MUCS525	NAU4053
CLU2947	2	MUCS526	MUSS188
CLU2948	2	MUCS529	MUSS444													3
CLU2949	2	MUCS531	NAU1185
CLU2952	3	MUCS535	MUSS448	NAU3636												13
CLU2953	2	MUCS536	MUSS450
CLU2955	2	MUCS539	MUSS454
CLU2957	3	MUCS541	MUSS202	NAU1340
CLU2959	2	MUCS544	NAU5100													1|15
CLU2961	2	MUCS548	MUSS474
CLU2964	2	MUCS557	MUSS484													11
CLU2966	2	MUCS560	MUSS491
CLU2967	2	MUCS563	MUSS496
CLU2969	2	MUCS567	MUSS502
CLU2970	2	MUCS570	MUSS506													13
CLU2971	2	MUCS571	MUSS507
CLU2972	2	MUCS572	MUSS512
CLU2973	2	MUCS573	MUCS618
CLU2975	3	MUCS576	NAU749	NAU937
CLU2976	2	MUCS577	MUSS515
CLU2979	2	MUCS584	MUSS521
CLU2981	2	MUCS588	MUSS533
CLU2982	2	MUCS593	pAR0450
CLU2984	2	MUCS595	MUSS537													15
CLU2987	4	MUCS600	MUSS546	NAU2327	NAU2392
CLU2995	2	MUCS619	MUSS593
CLU2999	3	MUCS624	MUSS542	MUSS606
CLU3000	2	MUSB1025	MUSB863
CLU3001	2	MUSB1031	MUSB56
CLU3002	3	MUSB1056	MUSB1057	MUSB1058												19
CLU3005	2	MUSB1059	MUSB1060
CLU3007	2	MUSB1067	MUSB1068
CLU3009	4	MUSB1069	MUSB160	MUSB28	MUSB787
CLU3010	2	MUSB1073	MUSB1232
CLU3011	2	MUSB1107	MUSB993
CLU3012	2	MUSB1113	MUSB934
CLU3013	2	MUSB1126	MUSB1127													10
CLU3015	2	MUSB1129	MUSB1130
CLU3017	3	MUSB1149	MUSB1150	MUSB1151
CLU3020	2	MUSB1169	MUSB904
CLU3021	2	MUSB1185	MUSB68
CLU3022	2	MUSB1201	MUSB79
CLU3023	2	MUSB1216	MUSB1217
CLU3026	2	MUSB1240	MUSB1241
CLU3028	2	MUSB1248	MUSB1251													17|17
CLU3030	2	MUSB1254	MUSB714
CLU3031	3	MUSB1264	MUSB1274	MUSB865
CLU3032	2	MUSB1268	MUSB1269
CLU3034	2	MUSB127	MUSB901
CLU3036	3	MUSB1276	MUSB1277	MUSB997
CLU3040	2	MUSB171	MUSB40
CLU3041	5	MUSB176	MUSB269	MUSB273	MUSB782	NAU5507
CLU3042	3	MUSB185	MUSB274	MUSB487
CLU3043	2	MUSB238	MUSB540
CLU3044	2	MUSB242	MUSB677
CLU3045	2	MUSB253	MUSB254
CLU3047	2	MUSB259	MUSB714
CLU3048	2	MUSB265	MUSB909
CLU3049	2	MUSB268	MUSB558
CLU3054	2	MUSB302	MUSB353
CLU3055	2	MUSB306	MUSB60
CLU3056	2	MUSB314	MUSB40
CLU3057	2	MUSB315	MUSB316
CLU3059	3	MUSB326	MUSB451	MUSB71
CLU3060	7	MUSB333	MUSB416	MUSB417	MUSB513	MUSB514	MUSB7	MUSB75
CLU3061	2	MUSB335	MUSB932
CLU3063	5	MUSB356	MUSB357	MUSB653	MUSB654	MUSB71
CLU3065	2	MUSB358	MUSB7
CLU3066	2	MUSB369	MUSB370
CLU3068	2	MUSB374	MUSB787
CLU3069	2	MUSB375	MUSB376
CLU3071	2	MUSB389	MUSB390
CLU3073	2	MUSB391	MUSB392
CLU3076	2	MUSB401	MUSB402
CLU3078	3	MUSB404	MUSB405	MUSB406
CLU3084	2	MUSB418	MUSB419
CLU3086	2	MUSB420	MUSB421
CLU3089	2	MUSB433	MUSB434
CLU3091	2	MUSB440	MUSB441
CLU3093	2	MUSB442	MUSB443
CLU3095	2	MUSB446	MUSB447
CLU3099	2	MUSB468	MUSB469
CLU3102	2	MUSB477	MUSB478
CLU3105	3	MUSB490	MUSB782	NAU5507
CLU3107	3	MUSB496	MUSB782	NAU5507
CLU3108	2	MUSB511	MUSB512
CLU3112	2	MUSB516	MUSB517
CLU3114	2	MUSB519	MUSB520
CLU3116	2	MUSB533	MUSB534
CLU3120	3	MUSB559	MUSB560	NAU3000
CLU3123	2	MUSB562	MUSB563
CLU3125	2	MUSB572	MUSB573
CLU3127	2	MUSB574	MUSB575
CLU3129	2	MUSB58	MUSB909
CLU3130	3	MUSB580	MUSB581	MUSB71
CLU3132	2	MUSB587	MUSB86
CLU3133	2	MUSB593	MUSB832
CLU3135	2	MUSB602	MUSB603
CLU3137	2	MUSB609	MUSB610
CLU3139	2	MUSB622	MUSB623
CLU3141	2	MUSB631	MUSB632
CLU3143	3	MUSB643	MUSB644	MUSB645
CLU3148	2	MUSB658	MUSB659
CLU3150	2	MUSB662	MUSB663
CLU3152	3	MUSB667	MUSB668	NAU2986
CLU3154	2	MUSB669	MUSB670
CLU3156	2	MUSB672	MUSB673
CLU3159	2	MUSB678	MUSB679
CLU3162	2	MUSB682	MUSB683
CLU3164	2	MUSB684	MUSB685
CLU3166	3	MUSB687	MUSB688	MUSB689
CLU3169	5	MUSB693	MUSB694	MUSB695	MUSB696	MUSB697
CLU3175	2	MUSB702	MUSB703
CLU3180	2	MUSB725	MUSB726
CLU3183	2	MUSB757	MUSB86
CLU3184	2	MUSB760	MUSB761
CLU3186	2	MUSB765	MUSB766
CLU3188	2	MUSB769	MUSB770
CLU3190	2	MUSB771	MUSB772
CLU3192	2	MUSB775	MUSB776
CLU3194	2	MUSB778	MUSB779
CLU3199	2	MUSB793	MUSB794
CLU3201	2	MUSB801	MUSB802
CLU3203	2	MUSB816	MUSB817
CLU3205	2	MUSB823	NBRI_Gh_C_5476
CLU3207	2	MUSB836	MUSB847
CLU3212	2	MUSB896	MUSB897
CLU3221	2	MUSB951	MUSB952
CLU3225	2	MUSS1	MUSS144
CLU3232	2	MUSS106	NAU879													5|5|19
CLU3233	2	MUSS107	NAU1155
CLU3234	2	MUSS108	NAU3615													15
CLU3235	2	MUSS109	NAU911
CLU3236	2	MUSS11	NAU933
CLU3242	2	MUSS12	NAU880
CLU3244	10	MUSS121	HAU0871	MON_CGR5913	MON_CGR6620	NAU1109	NAU2630	NAU3212	NAU922	NBRI_Gh_B_3205	NBRI_Gh_C_EYT27PB01AS322					5
CLU3247	2	MUSS124	NAU1325													22
CLU3251	2	MUSS13	NAU1357
CLU3253	2	MUSS131	NBRI_Gh_C2_1458
CLU3255	2	MUSS133	NAU1260
CLU3257	2	MUSS136	NAU1257													8
CLU3259	3	MUSS138	NAU1102	NAU3110												19
CLU3261	2	MUSS14	NAU1326
CLU3263	3	MUSS141	NAU1107	NBRI_Gh_D_2269
CLU3268	2	MUSS15	NAU1327
CLU3269	3	MUSS151	NBRI_Gh_B_2564-1	NBRI_Gh_B_2564-2												23
CLU3278	2	MUSS17	NAU901
CLU3283	2	MUSS177	NAU985
CLU3284	2	MUSS178	NAU3213
CLU3290	2	MUSS19	NAU1324
CLU3291	2	MUSS192	NAU1052													3
CLU3295	2	MUSS20	NAU1346
CLU3305	2	MUSS22	NAU1092
CLU3307	2	MUSS222	NBRI_Gh_C2_1455
CLU3313	2	MUSS23	NAU1056
CLU3327	2	MUSS245	NAU894
CLU3340	2	MUSS26	NAU945
CLU3348	3	MUSS27	NAU1300	NAU2089
CLU3353	5	MUSS276	NAU2453	NAU2752	NAU4072	NAU750
CLU3354	2	MUSS277	NAU954
CLU3355	2	MUSS278	NAU1025													23
CLU3356	3	MUSS279	NAU1044	NAU5098												20
CLU3357	2	MUSS28	NAU1382
CLU3359	2	MUSS281	NAU980													11
CLU3376	3	MUSS303	NAU2195	NAU2356												26
CLU3381	2	MUSS309	NBRI_Gh_C_EYT27PB01BIDYK
CLU3382	2	MUSS31	NAU872
CLU3389	2	MUSS32	NAU751
CLU3400	2	MUSS347	NAU4928													10|20
CLU3401	2	MUSS35	NAU1251
CLU3402	2	MUSS355	NAU2157
CLU3410	2	MUSS37	NAU1096
CLU3415	2	MUSS377	NAU2603
CLU3416	2	MUSS38	NAU1174
CLU3419	2	MUSS387	NAU4042													19
CLU3423	2	MUSS391	NAU1206
CLU3427	2	MUSS4	NAU1048													7|7
CLU3430	2	MUSS404	NAU5384													2|11
CLU3432	2	MUSS41	NAU1381
CLU3439	2	MUSS43	NAU1065
CLU3442	2	MUSS44	NAU949
CLU3452	2	MUSS46	NAU1204
CLU3459	4	MUSS48	NAU1074	NAU1337	NAU3999
CLU3460	2	MUSS481	NAU3579
CLU3461	3	MUSS483	NAU2521	NAU759
CLU3464	2	MUSS489	NAU2841
CLU3465	3	MUSS49	NAU3491	NAU869												4
CLU3472	2	MUSS5	NAU1118
CLU3473	2	MUSS50	NAU1105
CLU3477	2	MUSS505	NAU2267
CLU3494	4	MUSS542	MUCS624	MUSS603	MUSS606											18
CLU3504	2	MUSS56	NAU1234
CLU3508	3	MUSS565	NAU2260	NAU3912
CLU3510	2	MUSS57	NAU1166
CLU3511	2	MUSS570	NAU3501
CLU3512	3	MUSS572	NBRI_Gh_A2_3001	NBRI_Gh_D_EYT27PB02D7YKW												13|15
CLU3516	2	MUSS583	NAU3392													22
CLU3518	4	MUSS59	NAU2265	NAU2277	NAU895											2|14
CLU3527	2	MUSS6	NAU1362													7
CLU3534	2	MUSS61	NAU754
CLU3535	2	MUSS62	NAU915
CLU3537	2	MUSS65	NAU1233
CLU3538	2	MUSS66	NAU755
CLU3539	5	MUSS68	HAU2500	HAU3131	NAU1182	NAU2082										10
CLU3540	2	MUSS7	NAU1261
CLU3541	3	MUSS70	NAU1106	NBRI_Gh_A_EYI1BW401B1OR0
CLU3542	2	MUSS71	NAU1228
CLU3544	2	MUSS73	NAU1072													2
CLU3545	3	MUSS78	NAU1090	NAU1267												4
CLU3549	2	MUSS83	NAU1193
CLU3552	2	MUSS89	NAU883
CLU3554	2	MUSS90	NAU1073
CLU3555	2	MUSS91	NAU1129
CLU3556	2	MUSS95	NAU747
CLU3567	2	NAU1015	NAU3014													5
CLU3571	2	NAU1022	NAU5383													2
CLU3591	2	NAU1055	NAU5167
CLU3598	2	NAU1066	NAU870													10|20
CLU3605	2	NAU1078	NAU4015
CLU3607	2	NAU1080	NAU3525
CLU3608	2	NAU1081	NAU5289													3
CLU3611	2	NAU1088	NBRI_Gh_B_4585													24
CLU3612	2	NAU1089	NAU976
CLU3616	3	NAU1093	MUSS122	NAU1218												6
CLU3623	2	NAU1103	NBRI_Gh_D2_472
CLU3637	2	NAU1124	NAU5018
CLU3638	2	NAU1125	NAU4970
CLU3639	2	NAU1126	NAU3792													21
CLU3648	2	NAU1149	NBRI_Gh_E_597
CLU3650	2	NAU1152	NAU1339													5
CLU3652	2	NAU1154	NAU2037
CLU3664	2	NAU1175	NAU5403
CLU3665	2	NAU1176	NAU5135
CLU3670	2	NAU1186	NAU5131
CLU3691	2	NAU1223	NAU5015													5
CLU3694	2	NAU1227	NBRI_Gh_C_EYT27PB01A38TT
CLU3696	3	NAU1229	NAU2670	NAU5237
CLU3720	2	NAU1275	NAU981
CLU3725	3	NAU1282	NAU2590	NAU2591												9|23
CLU3729	2	NAU1288	NAU1289
CLU3751	2	NAU1334	NAU3700
CLU3769	2	NAU1367	NAU955
CLU3788	2	NAU2031	NAU2032													17
CLU3794	2	NAU2043	NAU894
CLU3805	2	NAU2086	NBRI_Gh_C_EYT27PB01BYVRO
CLU3807	3	NAU2092	NAU2093	NAU3104
CLU3809	2	NAU2096	STV064													12
CLU3811	2	NAU2101	NAU2102
CLU3817	2	NAU2114	NAU2115
CLU3819	2	NAU2117	NAU5451
CLU3821	2	NAU2120	NAU2121													5|22
CLU3824	2	NAU2126	NAU5330													19
CLU3829	2	NAU2134	NAU2136
CLU3831	2	NAU2139	NAU3548													10|20|20
CLU3832	2	NAU2140	NAU3204													5
CLU3833	2	NAU2142	STV074
CLU3834	3	NAU2144	NAU2293	NAU882												8
CLU3835	2	NAU2145	NAU2480
CLU3837	2	NAU2152	STV067													11|16|17|21
CLU3838	2	NAU2153	NAU3737													5
CLU3839	3	NAU2154	NAU2155	NAU2845												14
CLU3841	2	NAU2156	NAU2278													6
CLU3843	2	NAU2162	NAU2291													4|22
CLU3844	2	NAU2163	NAU2777
CLU3845	2	NAU2165	NAU880													15
CLU3846	2	NAU2168	STV099													17
CLU3847	2	NAU2170	STV039													12|26
CLU3848	2	NAU2171	NBRI_Gh_C_EYT27PB01A9J7G
CLU3849	2	NAU2174	STV095
CLU3850	2	NAU2176	NBRI_Gh_A_EYI1BW401CDHAU													12
CLU3852	3	NAU2178	pAR0006	STV186
CLU3853	3	NAU2180	STV022	STV179
CLU3854	2	NAU2182	STV012													1|20
CLU3855	2	NAU2183	STV191
CLU3857	2	NAU2188	NAU2400
CLU3858	2	NAU2192	STV004
CLU3860	2	NAU2198	NAU2348													9
CLU3861	6	NAU2200	NAU2201	NAU2470	NAU2666	NAU2667	PAR0127									9|23
CLU3863	2	NAU2206	STV136
CLU3864	2	NAU2213	NAU2282
CLU3865	3	NAU2215	NAU2216	STV174
CLU3867	5	NAU2217	NAU2233	NAU2560	NAU3828	NAU879										5|19
CLU3868	2	NAU2220	STV187
CLU3869	2	NAU2222	STV145
CLU3870	2	NAU2223	STV086
CLU3871	2	NAU2224	NAU2401
CLU3873	2	NAU2230	STV025													24
CLU3874	2	NAU2231	NAU2232													4|19
CLU3877	2	NAU2235	NAU3386													4|22
CLU3878	2	NAU2236	STV018
CLU3879	2	NAU2238	NAU905													6|25
CLU3880	2	NAU2242	STV081
CLU3881	2	NAU2247	NAU2309													11
CLU3882	2	NAU2249	NAU3884													17
CLU3884	2	NAU2252	NAU2493													5
CLU3885	2	NAU2257	NAU3008													11
CLU3886	2	NAU2259	NAU2695
CLU3888	2	NAU2262	STV075
CLU3889	2	NAU2264	STV143
CLU3890	5	NAU2265	MUSS59	NAU2277	NAU3419	NAU895										2
CLU3893	2	NAU2272	NAU2336													14
CLU3894	2	NAU2273	NAU2274													5|19
CLU3896	2	NAU2275	STV168
CLU3901	2	NAU2283	STV106													6
CLU3902	3	NAU2288	NAU2998	STV147												11
CLU3903	3	NAU2289	pAR0044	PAR0111
CLU3904	2	NAU2290	NAU2310
CLU3906	2	NAU2292	STV139													24
CLU3908	2	NAU2295	STV041
CLU3909	2	NAU2297	NAU5444
CLU3910	3	NAU2298	NAU2307	STV011
CLU3911	2	NAU2299	NAU945
CLU3912	2	NAU2304	STV135
CLU3913	3	NAU2306	NAU2351	NAU2558												24
CLU3917	3	NAU2312	NAU3225	NBRI_Gh_A_EYI1BW401BKKHB-2												14
CLU3918	2	NAU2317	STV123													10
CLU3919	2	NAU2319	STV044
CLU3920	3	NAU2323	MON_SHIN-0783	STV100												10|20
CLU3921	2	NAU2324	STV111
CLU3922	3	NAU2326	NAU2328	NAU3403
[truncated: 360 more rows]
