# Supplementary material for: A High Density Consensus Genetic Map of Tetraploid Cotton That Integrates Multiple Component Maps through Molecular Marker Redundancy Check
Source: PLoS One. 2012 Sep 24;7(9):e45739. doi: 10.1371/journal.pone.0045739 (PMC3454346; doi:10.1371/journal.pone.0045739)
Supplement: Table S2 — Number of sequence-based redundant (90% similarity threshold) marker pairs within and between major SSR libraries. (XLS) [file pone.0045739.s007.xls]

## Sheet: Supp_Table S2
Supplement Table S2: Number of sequence-based similar markers within (diagonal) and between major SSR libraries
Library	BNL	CIR	CM	DOW	DPL	Gh	HAU	JESPR	MGHES	MON	MUCS	MUSB	MUSS	NAU	NBRI	PGML	STV	TMB	Total cross library redundants	No seq. In library	% intra-library redundancy
BNL	9	10	1		4	8	4	4		16	2			4	1			3	57	379	2.37467
CIR		6				7	2	3		8				2	1	1		40	74	392	1.53061
CM			5		1	3		28		3								1	37	53	9.43396
DOW				1	1	3		1											5	52	1.92308
DPL					1	2	5			2				5	3			3	26	200	0.5
Gh						103	5	29	1	27	1	1		4	10			1	102	700	14.7143
HAU							646	3	49	244	145	1	206	872	136	55	46	3	1776	3383	19.0955
JESPR								14	4	11				4	2			1	90	309	4.53074
MGHES									3	40	6		10	52	3	2			167	84	3.57143
MON										183	14	2	22	182	56	6	8	6	647	2568	7.12617
MUCS											54		162	114	28	22			494	617	8.75203
MUSB												168		12	1				17	1316	12.766
MUSS													5	224	26	19			669	554	0.902527
NAU														593	123	50	115		1763	3249	18.2518
NBRI															146	5	4	1	400	2233	6.53829
PGML 1)																16	2	3	165	308	5.19481
STV																	12		175	192	6.25
TMB																		35	62	754	4.64191
total																			6726	17343
1) Markers in libray PGML include acronyms A, CMS, Coau, EST, G, Gafb, Gate, GA_, M, NBS, P, pAR, pBAM, pGH, pVNC, pXP, Unig ,and W
