# Supplementary material for: A High Density Consensus Genetic Map of Tetraploid Cotton That Integrates Multiple Component Maps through Molecular Marker Redundancy Check
Source: PLoS One. 2012 Sep 24;7(9):e45739. doi: 10.1371/journal.pone.0045739 (PMC3454346; doi:10.1371/journal.pone.0045739)
Supplement: Table S3 — The final HDC cotton genetic map constructed from six component maps. For each marker locus of the HDC map (including redundant markers with “CLU” collective name), the original localization and name(s) on the corresponding component map(s) are also indicated. (XLS) [file pone.0045739.s008.xls]

## Sheet: Supp Table S3
Supplement Table S3. The Highly-dense consensus (HDC) cotton genetic map (8254 loci, 4070 cM) constructed from six component maps
The component maps where the marker was originally mapped is indicated, as well as for markers "CLU", the name of marker as in component map
chromosome	genome	Marker locus on HDC map	Position cM	Map acronym and marker name in component map(s)
c1	A	NAU2437	0	T3(NAU2437)
c1	A	CLU2801	14.5	CH(MUCS164)_GV(MUSS161)_T3(MUSS161)_T3(MUCS164)
c1	A	NAU3254	18.1057	TH(NAU3254)
c1	A	CIR009	18.5	GV(CIR009)_T3(CIR009)
c1	A	DPL0526	19.85	T3(DPL0526)
c1	A	CIR199	21.23	T3(CIR199)
c1	A	Coau4H11	21.5648	PK(Coau4H11)
c1	A	pAR658	21.5648	PK(pAR658)
c1	A	CLU2801	22.38	CH(MUCS164)_GV(MUSS161)_T3(MUSS161)_T3(MUCS164)
c1	A	A1126	22.8777	PK(A1126)
c1	A	Gate4DB12	22.8777	PK(Gate4DB12)
c1	A	pAR06F11	22.8777	PK(pAR06F11)
c1	A	Gate1BC01	25.6493	PK(Gate1BC01)
c1	A	BNL2440	26.33	GV(BNL2440)_PK(BNL2440)
c1	A	Gate4CA01	27.5989	PK(Gate4CA01)
c1	A	E14M16-225	31.0873	TH(E14M16-225)
c1	A	PXP4_63	31.8115	PK(PXP4_63)
c1	A	CLU16	31.97	GV(BNL1693)_T3(BNL1693)
c1	A	Unig25B08	34.0954	PK(Unig25B08)
c1	A	NAU2474	34.89	GV(NAU2474)_T3(NAU2474)_TH(NAU2474)
c1	A	NAU2095	36.6985	TH(NAU2095)
c1	A	Coau1I11	38.9678	PK(Coau1I11)
c1	A	Gate3CC02	39.4754	PK(Gate3CC02)_PK(Gate3CC02)
c1	A	Gate4AH09	39.4754	PK(Gate4AH09)
c1	A	pAR121	39.4754	PK(pAR121)
c1	A	pAR848	39.4754	PK(pAR848)
c1	A	A1485	41.3025	PK(A1485)
c1	A	G1051	41.3025	PK(G1051)
c1	A	pGH487	41.3025	PK(pGH487)
c1	A	DPL0752	41.85	T3(DPL0752)
c1	A	Y1326-900	42.1241	TH(Y1326-900)
c1	A	DOW064	42.68	T3(DOW064)
c1	A	Unig28A09	43.5865	PK(Unig28A09)
c1	A	Gate3CC02	44.094	PK(Gate3CC02)_PK(Gate3CC02)
c1	A	pAR019	44.39	GV(pAR019)
c1	A	CLU2615	44.6862	TH(NAU2741)
c1	A	TMB1152	45.26	T3(TMB1152)
c1	A	NAU5411	45.48	GV(NAU5411)
c1	A	MUSB0564	47.05	T3(MUSB0564)
c1	A	CLU1662	47.0975	TH(NAU5163)
c1	A	Unig23C08	48.0021	PK(Unig23C08)
c1	A	Gh641	49.35	T3(Gh641)
c1	A	NAU3433	49.961	TH(NAU3433)
c1	A	A1155	50.7428	PK(A1155)
c1	A	E5M8_560	52.28	GV(E5M8_560)
c1	A	TMB1439	53.25	T3(TMB1439)
c1	A	CIR004	53.3924	CH(CIR004)
c1	A	A1257	53.8896	PK(A1257)
c1	A	TMB0301	53.93	T3(TMB0301)
c1	A	pGH624	53.9403	PK(pGH624)
c1	A	NAU3690	54.0302	TH(NAU3690)
c1	A	TMB1421	54.54	T3(TMB1421)
c1	A	CIR094	54.9344	TH(CIR094)
c1	A	CLU46	56.33	T3(BNL3886)
c1	A	E3M4_84	56.67	GV(E3M4_84)
c1	A	pAR09F09	57.6454	PK(pAR09F09)
c1	A	A1097	58.1022	PK(A1097)
c1	A	A1691	58.1022	PK(A1691)
c1	A	P09_54	58.1022	PK(P09_54)
c1	A	pAR705	58.1022	PK(pAR705)
c1	A	DPL0490	58.27	T3(DPL0490)
c1	A	pAR957	58.5082	PK(pAR957)
c1	A	OD3OD17-250	59.0036	TH(OD3OD17-250)
c1	A	Gate2BE10	59.4725	PK(Gate2BE10)
c1	A	E4M6_204	59.73	GV(E4M6_204)
c1	A	DOW005	60.06	T3(DOW005)
c1	A	A1794	60.2339	PK(A1794)
c1	A	BNL2921	60.36	CH(BNL2921)_GV(BNL2921)_T3(BNL2921)_TH(BNL2921)
c1	A	NAU3384	60.5285	TH(NAU3384)
c1	A	TMB1869	60.69	T3(TMB1869)
c1	A	NAU0422	60.7211	TH(NAU0422)
c1	A	CLU1355	61.01	CH(MGHES10)_T3(MGHES10)_TH(NAU3533)
c1	A	CLU271	61.17	T3(Gh216)
c1	A	E3M7_420	62.99	GV(E3M7_420)
c1	A	CIR018	63.35	GV(CIR018)_TH(CIR018)
c1	A	CLU318	63.62	T3(Gh336)_T3(JESPR289)
c1	A	TMD03-275	63.7827	TH(TMD03-275)
c1	A	E3M4_420	63.92	GV(E3M4_420)
c1	A	JESPR090	64.0424	TH(JESPR090)
c1	A	NAU3022	64.1289	TH(NAU3022)
c1	A	CLU3854	64.3453	TH(NAU2182)
c1	A	CLU1511	64.6049	TH(NAU4891)
c1	A	NAU5085	64.778	TH(NAU5085)
c1	A	pAR08E03	64.8017	PK(pAR08E03)
c1	A	CLU1913	65.4704	TH(NAU3135)
c1	A	BNL3778	65.6958	CH(BNL3778)
c1	A	JESPR056	65.73	T3(JESPR056)_TH(JESPR056)
c1	A	JESPR063	66.06	T3(JESPR063)
c1	A	TMB0142	66.86	T3(TMB0142)
c1	A	Gate3CC07	66.8827	PK(Gate3CC07)
c1	A	BNL3085	67.0625	CH(BNL3085)
c1	A	CIR055	67.28	GV(CIR055)
c1	A	E2M7_500	68.05	GV(E2M7_500)
c1	A	CLU5488	68.1008	PK(pAR08C07)
c1	A	pAR09B03	68.1008	PK(pAR09B03)
c1	A	DOW058	68.16	T3(DOW058)
c1	A	CG08	68.37	GV(CG08)_GV(CG08)
c1	A	CG08	68.81	GV(CG08)_GV(CG08)
c1	A	CIR049	68.8197	CH(CIR049)
c1	A	pAR297	69.4204	PK(pAR297)
c1	A	CLU435	69.45	T3(Gh649)
c1	A	pAR883	69.8772	PK(pAR883)
c1	A	BNL1350	69.94	GV(BNL1350)_T3(BNL1350)
c1	A	DPL0513	70.47	T3(DPL0513)
c1	A	A1686	70.74	GV(A1686)_PK(A1686)
c1	A	Coau1M07	70.74	PK(Coau1M07)
c1	A	E43M53-M234.9	71.14	GV(E43M53-M234.9)
c1	A	MUSB0590	71.31	T3(MUSB0590)
c1	A	Coau3D18	71.5482	PK(Coau3D18)
c1	A	Unig22D06	71.5482	PK(Unig22D06)
c1	A	DPL0653	71.95	T3(DPL0653)
c1	A	Coau4A11	71.9522	PK(Coau4A11)
c1	A	pAR226	71.9522	PK(pAR226)
c1	A	E3M54-M350.2	72.04	GV(E3M54-M350.2)
c1	A	MUSB0958	73.04	GV(MUSB0958)
c1	A	pAR099	73.04	GV(pAR099)
c1	A	BNL2827	73.22	T3(BNL2827)
c1	A	CLU2744	73.24	GV(MUSS422)
c1	A	E1M3-M73.6	73.54	GV(E1M3-M73.6)
c1	A	E43M2-M157.1	73.74	GV(E43M2-M157.1)
c1	A	DPL0887	73.75	T3(DPL0887)
c1	A	Coau2C11	74.8706	PK(Coau2C11)
c1	A	TMB0062	75.03	T3(TMB0062)
c1	A	CG09	75.34	GV(CG09)_GV(CG09)
c1	A	E43M3-M-512.1	75.34	GV(E43M3-M-512.1)
c1	A	C209	75.8584	PK(C209)
c1	A	DPL0370	75.88	T3(DPL0370)
c1	A	NAU1483	76.7387	TH(NAU1483)
c1	A	Coau2O20	76.8461	PK(Coau2O20)
c1	A	A1593	77.34	GV(A1593)_PK(A1593)
c1	A	Gate1AB12	77.34	PK(Gate1AB12)
c1	A	Gate2DG06	77.34	PK(Gate2DG06)
c1	A	pAR052	77.9241	PK(pAR052)
c1	A	Gate2AC04	78.2405	PK(Gate2AC04)
c1	A	Gate1DG06	78.4839	PK(Gate1DG06)
c1	A	UCcg10174_221	78.64	T3(UCcg10174_221)
c1	A	Gate3CE05	78.7029	PK(Gate3CE05)
c1	A	Unig24H12	78.7029	PK(Unig24H12)
c1	A	DPL0094	79.17	T3(DPL0094)
c1	A	A1549	79.36	PK(A1549)
c1	A	CMS09	79.36	GV(CMS09)_PK(CMS09)
c1	A	pGH618	79.36	PK(pGH618)
c1	A	BNL3090	80.24	GV(BNL3090)_T3(BNL3090)
c1	A	pGH377	80.64	GV(pGH377)
c1	A	E5M7_340	81.2	GV(E5M7_340)
c1	A	NAU0934	81.28	GV(NAU0934)
c1	A	Coau2M13	82.0924	PK(Coau2M13)
c1	A	pGH431	84.7366	PK(pGH431)
c1	A	CIR089	85.21	T3(CIR089)
c1	A	A1204	89.32	GV(A1204)_PK(A1204)_PK(A1204)
c1	A	BNL3888	89.32	CH(BNL3888)_GV(BNL3888)_PK(BNL3888)_T3(BNL3888)_TH(BNL3888)
c1	A	TMJ24-170	89.6583	TH(TMJ24-170)
c1	A	A1643	90.0908	PK(A1643)
c1	A	Coau1E09	90.0908	PK(Coau1E09)
c1	A	Gafb26N16	90.0908	PK(Gafb26N16)
c1	A	pGH650	90.3139	PK(pGH650)
c1	A	TME03-150	90.4477	TH(TME03-150)
c1	A	Gate1CB06	90.6993	PK(Gate1CB06)
c1	A	CLU105	90.94	T3(TMB1181)
c1	A	JESPR259	91.0115	TH(JESPR259)
c1	A	UCcg11166_953	91.28	T3(UCcg11166_953)
c1	A	TMB0283	91.34	T3(TMB0283)
c1	A	Unig27H12	91.4498	PK(Unig27H12)
c1	A	pAR132	91.896	PK(pAR132)
c1	A	BNL1355	92.0828	TH(BNL1355)
c1	A	A1204	92.18	GV(A1204)_PK(A1204)_PK(A1204)
c1	A	MUSB1064	92.99	T3(MUSB1064)
c1	A	CLU1534	93.0977	TH(NAU5107)
c1	A	pGH468	93.14	PK(pGH468)
c1	A	CMS25	93.14	PK(CMS25)
c1	A	G1097	93.14	GV(G1097)_PK(G1097)
c1	A	G1171	93.14	PK(G1171)
c1	A	NAU4073	93.436	TH(NAU4073)
c1	A	CLU2959	94.7328	TH(NAU5100)
c1	A	CLU14	94.87	CH(BNL1667)_T3(BNL1667)
c1	A	NAU2798	95.0147	TH(NAU2798)
c1	A	CLU238	95.12	T3(TMB1224)
c1	A	NAU2789	95.2402	TH(NAU2789)
c1	A	TMB0119	95.47	T3(TMB0119)
c1	A	CLU4100	95.5785	TH(NAU2722)
c1	A	Gh128	96.41	T3(Gh128)
c1	A	BNL3848	97.27	T3(BNL3848)_TH(BNL3848)
c1	A	NAU2419	97.51	GV(NAU2419)_TH(NAU2419)
c1	A	TMB0409	98.3	T3(TMB0409)
c1	A	E5M6_77	99.07	GV(E5M6_77)
c1	A	CLU512	100.59	T3(MUSS128)
c1	A	NAU1040	101.314	CH(NAU1040)
c1	A	CIR114	102.64	GV(CIR114)_T3(CIR114)
c1	A	CLU42	105.09	CH(BNL3580)_GV(BNL3580)_T3(BNL3580)
c1	A	UCcg10817_154	108.55	T3(UCcg10817_154)
c1	A	UCcg10814_210	109.34	T3(UCcg10814_210)
c1	A	CG09	111.12	GV(CG09)_GV(CG09)
c1	A	Gh075	113.06	T3(Gh075)
c1	A	BNL2599	114.25	T3(BNL2599)
c1	A	CLU1349	115.14	GV(NAU2083)_T3(NAU2083)_TH(NAU3104)
c1	A	E5M8_228	128.04	GV(E5M8_228)
c1	A	pAR077	129.44	GV(pAR077)
c1	A	NAU3911	130.22	TH(NAU3911)
c1	A	Y1335-200	142.939	TH(Y1335-200)
c1	A	NAU1067	152.38	TH(NAU1067)
c2	A	E4M4_350	0	GV(E4M4_350)
c2	A	CLU4165	2	GV(NAU2898)
c2	A	pAR09D10	2.49961	PK(pAR09D10)
c2	A	HAU2001	2.77892	E3(HAU2001)
c2	A	BNL3424	4.81	CH(BNL3424)_T3(BNL3424)_TH(BNL3424)
c2	A	NAU1246	5.2	CH(NAU1246)_GV(NAU1246)_TH(NAU1246)
c2	A	NAU3775	6.88111	E3(NAU3775)_TH(NAU3775)
c2	A	CLU3890	7.5888	E3(NAU3419)
c2	A	UCcgs10034_277	8.01	T3(UCcgs10034_277)
c2	A	CLU3518	8.5	GV(NAU2265)_T3(NAU2265)_TH(NAU2277)
c2	A	NAU0895	8.51	T3(NAU0895)
c2	A	NAU2858	8.62084	E3(NAU2858)_TH(NAU2858)
c2	A	CLU1474	10.03	T3(NAU1247)
c2	A	CLU912	10.2777	TH(NAU2896)
c2	A	G1128	10.7945	PK(G1128)
c2	A	pAR01_54	10.7945	PK(pAR01_54)
c2	A	pGH248	10.7945	PK(pGH248)
c2	A	CLU3571	12.0175	TH(NAU5383)
c2	A	E1M8_345	14.05	GV(E1M8_345)
c2	A	Unig25C09	14.8973	PK(Unig25C09)
c2	A	pAR851	15.7	GV(pAR851)_PK(pAR851)
c2	A	TMB1580	15.7	T3(TMB1580)
c2	A	UCcot10066_547	16.71	T3(UCcot10066_547)
c2	A	E6M3_103	17.75	GV(E6M3_103)
c2	A	NAU2253	18.12	T3(NAU2253)
c2	A	BNL0663	21.56	CH(BNL0663)_E3(BNL0663)_T3(BNL0663)
c2	A	CLU108	22.4	CH(CIR376)_CH(CIR376)_E3(CIR376)_GV(CIR376)
c2	A	NAU3684	23.45	E3(NAU3684)_GV(NAU3684)_TH(NAU3684)
c2	A	JESPR304	26.32	CH(JESPR304)_T3(JESPR304)_TH(JESPR304)
c2	A	E7M5_210	27.81	GV(E7M5_210)
c2	A	CLU3430	29.66	GV(NAU5384)_TH(NAU5384)
c2	A	Coau2G03	31.1198	PK(Coau2G03)
c2	A	OD3GA19-205	32.0542	TH(OD3GA19-205)
c2	A	HAU2690	33.6875	E3(HAU2690)
c2	A	pAR316	34.0041	PK(pAR316)
c2	A	A1436	38.6633	PK(A1436)
c2	A	OD3OD17-185	39.1227	TH(OD3OD17-185)
c2	A	UCcg10798_224	39.94	T3(UCcg10798_224)
c2	A	E2M4_226	40.11	GV(E2M4_226)
c2	A	NAU0854	40.6048	TH(NAU0854)
c2	A	DC1GA5-240	41.4028	TH(DC1GA5-240)
c2	A	CLU933	42.0766	E3(HAU1155)
c2	A	E6M2_249	42.56	GV(E6M2_249)
c2	A	Unig27G05	42.7679	PK(Unig27G05)
c2	A	CLU1692	44.7781	E3(HAU2803)
c2	A	E2M8_74	45.21	GV(E2M8_74)
c2	A	E4M5_63	46.66	GV(E4M5_63)
c2	A	HAU0880	47.1953	E3(HAU0880)
c2	A	NAU1489	47.9013	TH(NAU1489)
c2	A	E3M5_103	48.01	GV(E3M5_103)
c2	A	OD3GA19-180	48.4713	TH(OD3GA19-180)
c2	A	DOW066	48.55	T3(DOW066)
c2	A	CLU579	50.0391	E3(NAU4035)
c2	A	E3M7_78	50.06	GV(E3M7_78)
c2	A	NAU3189	50.5235	E3(NAU3189)_TH(NAU3189)
c2	A	MGHES24	51.1282	CH(MGHES24)
c2	A	DC1SA21-380	51.3215	TH(DC1SA21-380)
c2	A	Coau4H19	51.5317	PK(Coau4H19)
c2	A	Gate1CB05	51.5317	PK(Gate1CB05)
c2	A	E1M6_378	51.81	GV(E1M6_378)
c2	A	NAU2908	52.1719	E3(NAU2908)
c2	A	E8M1_420	52.36	GV(E8M1_420)
c2	A	DPL0568	52.5	T3(DPL0568)
c2	A	NAU3485	53.1457	E3(NAU3485)_TH(NAU3485)
c2	A	E7M6_214	53.62	GV(E7M6_214)
c2	A	E3M3_500	54.07	GV(E3M3_500)
c2	A	TMB1194	54.12	T3(TMB1194)
c2	A	BNL1145	54.305	PK(BNL1145)
c2	A	TMB2905	54.62	T3(TMB2905)
c2	A	E3M8_470	54.72	GV(E3M8_470)
c2	A	me2em3-260	54.9698	TH(me2em3-260)
c2	A	Gate3BA04	54.9706	PK(Gate3BA04)
c2	A	E7M1_138	55.47	GV(E7M1_138)
c2	A	Coau1O15	55.6362	PK(Coau1O15)
c2	A	TMK08-175	55.6538	TH(TMK08-175)
c2	A	me4em1-220	55.8819	TH(me4em1-220)
c2	A	E5M8_460	56.32	GV(E5M8_460)
c2	A	NAU2817	56.3379	TH(NAU2817)
c2	A	E3M2_208	56.37	GV(E3M2_208)
c2	A	MUSS114	56.54	T3(MUSS114)
c2	A	CLU3544	56.7939	TH(NAU1072)
c2	A	E2M6_500	56.82	GV(E2M6_500)
c2	A	NAU6316	56.9079	TH(NAU6316)
c2	A	CLU2630	57.136	TH(NAU2994)
c2	A	NAU5134	57.136	E3(NAU5134)_TH(NAU5134)
c2	A	MUSS073	57.35	E3(MUSS073)_T3(MUSS073)
c2	A	SABPL01-170	57.364	TH(SABPL01-170)
c2	A	BNL3523	57.478	TH(BNL3523)
c2	A	NAU3626	57.706	E3(NAU3626)_TH(NAU3626)
c2	A	E2M6_224	57.77	GV(E2M6_224)
c2	A	NAU3875	57.82	E3(NAU3875)_GV(NAU3875)_TH(NAU3875)
c2	A	UCcg10798_80	58.06	T3(UCcg10798_80)
c2	A	E31M2-M270.5	58.07	GV(E31M2-M270.5)
c2	A	Unig27C04	58.2986	PK(Unig27C04)
c2	A	E5M7_440	58.43	GV(E5M7_440)
c2	A	Unig24G02	58.7424	PK(Unig24G02)
c2	A	MUSB0958	58.77	GV(MUSB0958)_T3(MUSB0958)
c2	A	CLU518	58.8547	E3(HAU0306)
c2	A	E2M6_420	59.23	GV(E2M6_420)
c2	A	pAR318	59.297	PK(pAR318)
c2	A	MUSB1178	59.31	T3(MUSB1178)
c2	A	Y1340-900	59.3653	TH(Y1340-900)
c2	A	MUSB0399	59.64	GV(MUSB0399)
c2	A	BNL3292	59.7078	CH(BNL3292)_E3(BNL3292)
c2	A	MUSB0888	60.04	T3(MUSB0888)
c2	A	Gafb13B07	60.2954	PK(Gafb13B07)
c2	A	Gate3CF08	60.2954	PK(Gate3CF08)
c2	A	Gate4DE11	60.2954	PK(Gate4DE11)
c2	A	pAR701	60.2954	PK(pAR701)
c2	A	pGH430	60.2954	PK(pGH430)
c2	A	E1M2-M109.4	60.44	GV(E1M2-M109.4)
c2	A	NAU6132	60.5242	TH(NAU6132)
c2	A	TMB1025	60.68	T3(TMB1025)
c2	A	E43M54-M90.8	60.95	GV(E43M54-M90.8)
c2	A	Gh198	61.22	T3(Gh198)
c2	A	A1146	61.2938	PK(A1146)
c2	A	pAR151	61.2938	PK(pAR151)
c2	A	pAR499	61.2938	PK(pAR499)
c2	A	pGH399	61.2938	PK(pGH399)
c2	A	MUSB0749	61.46	GV(MUSB0749)
c2	A	MUSB0194	61.77	T3(MUSB0194)
c2	A	TMB0514	61.95	E3(TMB0514)_T3(TMB0514)
c2	A	UCcg10587_240	62.04	T3(UCcg10587_240)
c2	A	DPL0216	62.13	T3(DPL0216)
c2	A	MUCS106	62.14	T3(MUCS106)
c2	A	E41M1-M17.1	62.27	GV(E41M1-M17.1)
c2	A	E7M2_96	62.78	GV(E7M2_96)
c2	A	TMB0471	62.86	T3(TMB0471)
c2	A	E1M2-M111.9	63.29	GV(E1M2-M111.9)
c2	A	CG24	63.34	GV(CG24)
c2	A	CLU32	63.47	GV(BNL3347)
c2	A	E5M1_224	63.51	GV(E5M1_224)
c2	A	CLU1851	63.88	GV(MUCS399)
c2	A	E3M3_156	63.91	GV(E3M3_156)
c2	A	E3M52-M276.3	63.91	GV(E3M52-M276.3)
c2	A	JESPR250	63.91	GV(JESPR250)
c2	A	E43M54-M368.2	64.35	GV(E43M54-M368.2)
c2	A	BNL3971	64.4	CH(BNL3971)_E3(BNL3971)_GV(BNL3971)_PK(BNL3971)_T3(BNL3971)
c2	A	CLU14	64.4044	PK(BNL1667)
c2	A	pGH549	64.4044	PK(pGH549)
c2	A	A1325	64.4123	PK(A1325)
c2	A	P02_35	64.414	PK(P02_35)
c2	A	Gate1CB08	64.4158	PK(Gate1CB08)
c2	A	Gate4AE09	64.4158	PK(Gate4AE09)
c2	A	Gate4BG11	64.4158	PK(Gate4BG11)
c2	A	CIR401	64.43	CH(CIR401)_GV(CIR401)
c2	A	Gafb15F06	64.4342	PK(Gafb15F06)
c2	A	Gate4BE02	64.4342	PK(Gate4BE02)
c2	A	Gate4CF02	64.436	PK(Gate4CF02)
c2	A	G1148	64.4469	PK(G1148)
c2	A	Unig06G11	64.4469	PK(Unig06G11)
c2	A	Gate4AD09	64.4684	PK(Gate4AD09)
c2	A	pAR07F02	64.5	PK(pAR07F02)
c2	A	pAR390	64.5	GV(pAR390)_PK(pAR390)
c2	A	E2M5_134	64.56	GV(E2M5_134)
c2	A	CLU1510	64.62	T3(MUCS620)
c2	A	E2M6_370	64.71	GV(E2M6_370)
c2	A	E43M2-M249.3	64.76	GV(E43M2-M249.3)
c2	A	E3M7_450	64.82	GV(E3M7_450)
c2	A	CLU35	64.99	CH(BNL3413)_GV(BNL3413)
c2	A	E5M8_630	64.99	GV(E5M8_630)
c2	A	JESPR101	65.16	GV(JESPR101)_T3(JESPR101)_TH(JESPR101)
c2	A	E31M2-M290.0	65.39	GV(E31M2-M290.0)
c2	A	E43M2-M159.0	65.39	GV(E43M2-M159.0)
c2	A	BNL3590	65.72	E3(BNL3590)_GV(BNL3590)_T3(BNL3590)
c2	A	MUSB0915	65.94	T3(MUSB0915)
c2	A	CLU1378	66.1446	E3(HAU2154)
c2	A	BNL2651	66.1568	E3(BNL2651)_TH(BNL2651)
c2	A	DPL0261	66.24	T3(DPL0261)
c2	A	MUSS294	66.33	T3(MUSS294)
c2	A	DPL0046	66.41	E3(DPL0046)_T3(DPL0046)
c2	A	HAU2643	66.5986	E3(HAU2643)
c2	A	HAU2923	66.938	E3(HAU2923)
c2	A	MUSB0904	67.01	T3(MUSB0904)
c2	A	BNL1410	67.1643	CH(BNL1410)_E3(BNL1410)
c2	A	UCcg10247_108	67.21	T3(UCcg10247_108)
c2	A	CLU133	67.46	T3(JESPR227)
c2	A	JESPR093	67.5037	E3(JESPR093)
c2	A	DPL0674	67.73	E3(DPL0674)_T3(DPL0674)
c2	A	CLU1731	68.2023	E3(HAU2917)
c2	A	Gh669	68.33	E3(Gh669)_T3(Gh669)
c2	A	UCcot10111_542	68.85	T3(UCcot10111_542)
c2	A	UCcg10614_274	69.05	T3(UCcg10614_274)
c2	A	TMB1578	69.14	T3(TMB1578)
c2	A	Coau1M15	69.5025	PK(Coau1M15)
c2	A	Gate1DA03	69.5025	PK(Gate1DA03)
c2	A	PXP4_65	69.5025	PK(PXP4_65)
c2	A	JESPR179	69.7	GV(JESPR179)_T3(JESPR179)
c2	A	CLU108	70.3276	CH(CIR376)_CH(CIR376)_E3(CIR376)_GV(CIR376)
c2	A	CLU2817	70.9	T3(MUCS230)
c2	A	NAU6623	70.9414	TH(NAU6623)
c2	A	E3M6_500	71.34	GV(E3M6_500)
c2	A	MUSB1017	72.19	GV(MUSB1017)_T3(MUSB1017)
c2	A	CIR184	72.4	GV(CIR184)
c2	A	pAR06B12	73.2081	PK(pAR06B12)
c2	A	pAR10A02	73.2081	PK(pAR10A02)
c2	A	E1M54-M107.8	74.9	GV(E1M54-M107.8)
c2	A	NAU0437	75.5267	TH(NAU0437)
c2	A	em6GA28-530	76.5235	TH(em6GA28-530)
c2	A	HAU1980	76.6584	E3(HAU1980)
c2	A	E8M13-90	77.7196	TH(E8M13-90)
c2	A	CLU39	78.15	CH(BNL3547)_E3(BNL3512)_T3(BNL3512)
c2	A	HAU0296	78.8892	E3(HAU0296)
c2	A	BNL1897	80.71	GV(BNL1897)_T3(BNL1897)_TH(BNL1897)
c2	A	Y2300	81.3587	TH(Y2300)
c2	A	E5M6_252	81.94	GV(E5M6_252)
c2	A	E31M2-M87.2	83.18	GV(E31M2-M87.2)
c2	A	TMB2386	83.99	E3(TMB2386)_T3(TMB2386)
c2	A	Gate3BF06	84.51	PK(Gate3BF06)
c2	A	Gate4BD11	84.51	PK(Gate4BD11)
c2	A	Gate4CF10	84.51	PK(Gate4CF10)
c2	A	Unig25A02	84.51	GV(Unig25A02)_PK(Unig25A02)
c2	A	NAU0456	84.9267	TH(NAU0456)
c2	A	pAR451	87.075	PK(pAR451)
c2	A	E11M2-200	87.4134	TH(E11M2-200)
c2	A	E1M6-180	89.0352	TH(E1M6-180)
c2	A	BNL1434	89.34	CH(BNL1434)_E3(BNL1434)_GV(BNL1434)_T3(BNL1434)
c2	A	pAR723	89.64	GV(pAR723)_PK(pAR723)
c2	A	GW33-90	92.8194	TH(GW33-90)
c2	A	E3M1_164	93.74	GV(E3M1_164)
c2	A	LXP06	99.6295	PK(LXP06)
c2	A	CLU43	99.64	T3(BNL3972)
c2	A	CIR381	104.64	E3(CIR381)_GV(CIR381)
c2	A	Gate4AB01	105.07	PK(Gate4AB01)
c2	A	NAU5499	105.469	TH(NAU5499)
c2	A	Gafb25M09	105.784	PK(Gafb25M09)
c2	A	JESPR156	106.44	T3(JESPR156)
c2	A	Coau2I05	110.778	PK(Coau2I05)
c2	A	CLU40	111.64	E3(TMB1738)_T3(BNL3545)
c2	A	Unig23G06	112.384	PK(Unig23G06)
c2	A	GhCPI	112.713	TH(GhCPI)
c2	A	P05_32	116.754	PK(P05_32)
c2	A	Gate2AA09	117.646	PK(Gate2AA09)
c2	A	Unig27H04	118.627	PK(Unig27H04)
c2	A	Y1321-345	121.795	TH(Y1321-345)
c2	A	BNL2877	121.844	E3(BNL2877)
c2	A	NAU3535	126.012	E3(NAU3535)_TH(NAU3535)
c2	A	pAR01D05	128.349	PK(pAR01D05)
c2	A	pAR03_02	131.293	PK(pAR03_02)
c2	A	Coau4C21	133.968	PK(Coau4C21)
c3	A	CLU3608	0	E3(NAU5289)
c3	A	HAU0883	6.39415	E3(HAU0883)
c3	A	CIR202	7.47624	CH(CIR202)_E3(CIR202)_GV(CIR202)
c3	A	UCcot10137_405	9.00624	T3(UCcot10137_405)
c3	A	TMB0836	12.2062	T3(TMB0836)
c3	A	NAU2161	13.5762	GV(NAU2161)
c3	A	CIR133	16.3762	GV(CIR133)
c3	A	JESPR107	16.4462	CH(JESPR107)_GV(JESPR107)
c3	A	HAU2024	16.9637	E3(HAU2024)
c3	A	NAU0862	17.7062	GV(NAU0862)_T3(NAU0862)
c3	A	CM129	18.9562	T3(CM129)
c3	A	UCcg11306_322	19.7862	T3(UCcg11306_322)
c3	A	CIR228	20.6062	CH(CIR228)_GV(CIR228)_T3(CIR228)
c3	A	UCcg11217_636	22.3462	T3(UCcg11217_636)
c3	A	JESPR231	22.8762	E3(JESPR231)_GV(JESPR231)_T3(JESPR231)
c3	A	CIR084	24.6762	GV(CIR084)
c3	A	MGHES66	25.0736	E3(MGHES66)
c3	A	CLU950	26.202	E3(HAU1192)
c3	A	pVNC163	27.1662	GV(pVNC163)
c3	A	CLU749	27.9836	E3(HAU0875)
c3	A	CLU1282	28.3993	E3(HAU2127)
c3	A	BNL3259	29.9662	CH(BNL3259)_GV(BNL3259)_T3(BNL3259)
c3	A	CLU1010	31.2499	E3(HAU1322)
c3	A	Gh210	31.6062	E3(Gh210)_T3(Gh210)
c3	A	E7M1_172	32.4262	GV(E7M1_172)
c3	A	pAR815	36.9862	GV(pAR815)
c3	A	At18	37.8462	GV(At18)
c3	A	CLU83	38.8062	GV(CIR212)
c3	A	Gate1BF05	39.0355	PK(Gate1BF05)
c3	A	CIR263	40.2562	GV(CIR263)
c3	A	NAU5035	42.5399	E3(NAU5035)
c3	A	HAU2588	43.5649	E3(HAU2588)
c3	A	G1164	43.7162	GV(G1164)_PK(G1164)
c3	A	NAU0972	44.4762	CH(NAU0972)_GV(NAU0972)
c3	A	HAU2511	45.1879	E3(HAU2511)
c3	A	UCD289	45.1962	T3(UCD289)
c3	A	NAU1070	45.3962	T3(NAU1070)
c3	A	pXP3_89	46.672	PK(pXP3_89)
c3	A	CIR332	46.8362	GV(CIR332)_T3(CIR332)
c3	A	MUSS162	46.8962	E3(MUSS162)_T3(MUSS162)
c3	A	UCD235	47.2562	T3(UCD235)
c3	A	NAU0998	47.3162	T3(NAU0998)
c3	A	Coau1M05	47.4239	PK(Coau1M05)
c3	A	G1129	47.4239	PK(G1129)
c3	A	PXP2_60	47.4239	PK(PXP2_60)
c3	A	CLU2785	47.4962	T3(MUCS407)
c3	A	TMB1025	47.6762	T3(TMB1025)
c3	A	E41M1-M85.9	47.6962	GV(E41M1-M85.9)
c3	A	Gate3BF12	47.8128	PK(Gate3BF12)
c3	A	Gate3BG09	47.8128	PK(Gate3BG09)
c3	A	BNL4017	48.5062	E3(BNL4017)_T3(BNL4017)
c3	A	UCcg11090_504	48.5662	T3(UCcg11090_504)
c3	A	pAR764	48.7462	PK(pAR764)
c3	A	Unig27E01	48.7462	PK(Unig27E01)
c3	A	BNL1080	48.7462	T3(BNL1080)
c3	A	CIR245	49.1662	GV(CIR245)_T3(CIR245)
c3	A	Gate2CB02	49.6018	PK(Gate2CB02)
c3	A	E5M3_320	50.3062	GV(E5M3_320)
c3	A	E31M2-M79.3	50.6462	GV(E31M2-M79.3)
c3	A	BNL0244	50.7417	E3(BNL0244)
c3	A	E4M8_79	50.9262	GV(E4M8_79)
c3	A	A1418	51.2871	PK(A1418)
c3	A	CLU52	51.4862	CH(BNL3989)_GV(BNL3989)
c3	A	NAU3573	51.5575	E3(NAU3573)
c3	A	BNL3463	51.6662	CH(BNL3463)_GV(BNL3463)_T3(BNL3463)
c3	A	Gate4AB05	51.7538	PK(Gate4AB05)
c3	A	CLU4402	51.9071	E3(NAU3541)
c3	A	BNL3034	52.2262	T3(BNL3034)
c3	A	NAU1068	52.4162	T3(NAU1068)
c3	A	DPL0605	52.6062	E3(DPL0605)_T3(DPL0605)
c3	A	Gate3BE09	52.9205	PK(Gate3BE09)
c3	A	Coau1L18	53.6724	PK(Coau1L18)
c3	A	UCcg10550_118	53.9162	T3(UCcg10550_118)
c3	A	Gate4AE05	54.2687	PK(Gate4AE05)
c3	A	Coau4A15	54.5539	PK(Coau4A15)
c3	A	P01_18	54.5539	PK(P01_18)
c3	A	NAU1248	54.7562	CH(NAU1248)_T3(NAU1248)
c3	A	Coau1F16	54.7873	PK(Coau1F16)
c3	A	Coau2E20	54.7873	PK(Coau2E20)
c3	A	Gate2CF04	54.7873	PK(Gate2CF04)
c3	A	P11_28	54.7873	PK(P11_28)
c3	A	PXP3_28	54.7873	PK(PXP3_28)
c3	A	pGH550	55.254	PK(pGH550)
c3	A	PGH740	55.5651	PK(PGH740)
c3	A	BNL0226	55.8762	GV(BNL0226)_PK(BNL0226)_T3(BNL0226)
c3	A	pVNC021	55.8762	PK(pVNC021)
c3	A	MUSB0639	56.3062	T3(MUSB0639)
c3	A	UCcg10916_67	56.7362	T3(UCcg10916_67)
c3	A	DPL0631	56.8462	E3(DPL0631)_T3(DPL0631)
c3	A	pAR387	58.0086	PK(pAR387)
c3	A	pGH358	58.0086	PK(pGH358)
c3	A	A1449	58.843	PK(A1449)
c3	A	Gate1BC04	58.843	PK(Gate1BC04)
c3	A	BNL4034	59.0062	T3(BNL4034)
c3	A	TMB1314	60.0862	T3(TMB1314)
c3	A	A1145	61.3462	GV(A1145)_PK(A1145)
c3	A	E8M5_155	62.0162	GV(E8M5_155)
c3	A	BNL0140	62.2247	E3(BNL0140)
c3	A	E43M53-M431.9	62.3862	GV(E43M53-M431.9)
c3	A	Gh129	62.5662	E3(Gh129)_T3(Gh129)
c3	A	E1M51-M247.7	62.6562	GV(E1M51-M247.7)
c3	A	A1788	63.0446	PK(A1788)
c3	A	pAR110	63.9881	PK(pAR110)
c3	A	DOW073	64.1862	T3(DOW073)
c3	A	CLU445	64.7262	T3(Gh681)
c3	A	MUSB1220	65.2662	T3(MUSB1220)
c3	A	E8M1_400	65.8262	GV(E8M1_400)
c3	A	MUCS282	66.2362	T3(MUCS282)
c3	A	Gate1AD01	66.5356	PK(Gate1AD01)
c3	A	Gate1AD08	66.5356	PK(Gate1AD08)
c3	A	Gate1BG03	66.5356	PK(Gate1BG03)
c3	A	Gate1DF03	66.5356	PK(Gate1DF03)
c3	A	pAR180	66.5356	PK(pAR180)
c3	A	pGH739	66.5356	PK(pGH739)
c3	A	Unig22G01	66.5356	PK(Unig22G01)
c3	A	CLU1372	67.0962	E3(MUSS172)_T3(MUSS172)_T3(NAU1190)
c3	A	DOW100	67.5262	T3(DOW100)
c3	A	CLU1372	67.9562	E3(MUSS172)_T3(MUSS172)_T3(NAU1190)
c3	A	E7M4_185	68.1062	GV(E7M4_185)
c3	A	DPL0733	68.1762	T3(DPL0733)
c3	A	DPL0170	68.2862	T3(DPL0170)
c3	A	BNL3398	68.4962	T3(BNL3398)
c3	A	UCcg10469_98	68.7162	T3(UCcg10469_98)
c3	A	A1474	69.0831	PK(A1474)
c3	A	E5M8_87	69.2762	GV(E5M8_87)
c3	A	E5M3_450	69.7462	GV(E5M3_450)
c3	A	CMS17	69.9323	PK(CMS17)
c3	A	P09_53	69.9323	PK(P09_53)
c3	A	pGH551	69.9323	PK(pGH551)
c3	A	E5M8_143	70.9162	GV(E5M8_143)
c3	A	E1M3-M160.9	70.9862	GV(E1M3-M160.9)
c3	A	TMB0564	71.0862	T3(TMB0564)
c3	A	pAR04_14	71.5363	PK(pAR04_14)
c3	A	pAR071	71.5363	PK(pAR071)
c3	A	pGH364	71.5363	PK(pGH364)
c3	A	pVNC313	71.5363	PK(pVNC313)
c3	A	Gate2BD04	72.3855	PK(Gate2BD04)
c3	A	Unig28F06	72.3855	PK(Unig28F06)
c3	A	UCD571	72.4962	T3(UCD571)
c3	A	MUSB0611	72.8162	T3(MUSB0611)
c3	A	E1M54-M109.8	73.0262	GV(E1M54-M109.8)
c3	A	E41M1-M452.7	73.0562	GV(E41M1-M452.7)
c3	A	Unig23D03	73.1403	PK(Unig23D03)
c3	A	CLU3291	73.4662	T3(MUSS192)
c3	A	MUSS425	73.6762	T3(MUSS425)
c3	A	Unig25A01	73.8951	PK(Unig25A01)
c3	A	W07	73.8951	PK(W07)
c3	A	E1M2_450	74.0962	GV(E1M2_450)
c3	A	TMB0395	74.3262	T3(TMB0395)
c3	A	TMB1174	74.6462	T3(TMB1174)
c3	A	DPL0734	74.8662	T3(DPL0734)
c3	A	CLU644	75.3207	E3(HAU0604)
c3	A	Gate2BC05	75.4991	PK(Gate2BC05)
c3	A	TMB0605	75.5062	T3(TMB0605)
c3	A	CLU838	75.9409	E3(HAU0992)
c3	A	E5M4_102	75.9762	GV(E5M4_102)
c3	A	MUSB0444	76.1562	T3(MUSB0444)
c3	A	Unig26F10	76.3483	PK(Unig26F10)
c3	A	BNL3267	76.7962	T3(BNL3267)
c3	A	E43M2-M167.2	77.0462	GV(E43M2-M167.2)
c3	A	E6M5_161	77.1162	GV(E6M5_161)
c3	A	E31M53-M113.1	77.1762	GV(E31M53-M113.1)
c3	A	DPL0901	77.3362	E3(DPL0901)_T3(DPL0901)
c3	A	NAU0884	77.3862	GV(NAU0884)
c3	A	BNL3140	77.5262	GV(BNL3140)
c3	A	E7M6_328	77.5562	GV(E7M6_328)
c3	A	TMB0211	77.8762	T3(TMB0211)
c3	A	CLU1381	77.9449	E3(NAU3382)
c3	A	BNL1059	78.0962	CH(BNL1059)_GV(BNL1059)
c3	A	CLU2758	78.1962	T3(MUCS105)_T3(MUSS207)
c3	A	BNL3627	78.3462	GV(BNL3627)
c3	A	E2M7_310	78.3662	GV(E2M7_310)
c3	A	MUSB1101	78.3862	GV(MUSB1101)
c3	A	MUSB0641	78.4162	GV(MUSB0641)
c3	A	CLU1139	78.6145	E3(NAU2928)
c3	A	NAU2929	78.6145	E3(NAU2929)
c3	A	gate2DG02	78.7071	PK(gate2DG02)
c3	A	pAR879	78.7071	PK(pAR879)
c3	A	TMB2826	78.7362	E3(TMB2826)_T3(TMB2826)
c3	A	CLU2948	78.8397	E3(MUSS444)
c3	A	CG26	78.8562	GV(CG26)
c3	A	E31M2-M102.1	78.9262	GV(E31M2-M102.1)
c3	A	E5M1-M-532.8	78.9662	GV(E5M1-M-532.8)
c3	A	CIR058	79.0962	GV(CIR058)
c3	A	BNL3441	79.1662	GV(BNL3441)_T3(BNL3441)
c3	A	pAR050	79.1788	PK(pAR050)
c3	A	CLU52	79.2902	CH(BNL3989)_GV(BNL3989)
c3	A	A1171	79.5562	PK(A1171)
c3	A	Coau3B05	79.5562	PK(Coau3B05)
c3	A	G34A3-3	79.5562	PK(G34A3-3)
c3	A	pAR172	79.5562	GV(pAR172)_PK(pAR172)
c3	A	pGH619	79.5562	PK(pGH619)
c3	A	PXP3_44	79.5562	PK(PXP3_44)
c3	A	NAU3671	79.9773	E3(NAU3671)
c3	A	M125	80.0462	GV(M125)
c3	A	E3M5_102	80.2562	GV(E3M5_102)
c3	A	E2M6_146	80.3362	GV(E2M6_146)
c3	A	Gafb15O14	80.8985	PK(Gafb15O14)
c3	A	Unig22B04	80.8985	PK(Unig22B04)
c3	A	UCcg10680_162	81.3162	T3(UCcg10680_162)
c3	A	CLU1853	81.8388	E3(NAU5443)
c3	A	Gate2CD07	81.9052	PK(Gate2CD07)
c3	A	CLU4319	82.6662	E3(NAU3309)
c3	A	UCcg10927_755	82.9762	T3(UCcg10927_755)
c3	A	E3M7_82	83.9362	GV(E3M7_82)
c3	A	Unig24B10	84.5897	PK(Unig24B10)
c3	A	Unig24C11	84.5897	PK(Unig24C11)
c3	A	TMB1898	85.3562	T3(TMB1898)
c3	A	BNL2443	86.3262	GV(BNL2443)_GV(BNL2443)
c3	A	E8M6_185	86.7262	GV(E8M6_185)
c3	A	BNL1379	87.1362	T3(BNL1379)
c3	A	BNL2443	87.3162	GV(BNL2443)_GV(BNL2443)
c3	A	E5M8_74	87.9062	GV(E5M8_74)
c3	A	Coau4A11	89.3994	PK(Coau4A11)
c3	A	MUSB0634	89.8862	T3(MUSB0634)
c3	A	CG23	90.0062	GV(CG23)
c3	A	HAU2860	91.1466	E3(HAU2860)
c3	A	E3M2_110	91.1962	GV(E3M2_110)
c3	A	UCcg11135_141	92.1462	T3(UCcg11135_141)
c3	A	TMB2069	92.2662	T3(TMB2069)
c3	A	CLU2758	93.5662	T3(MUCS105)_T3(MUSS207)
c3	A	DPL0592	95.8262	T3(DPL0592)
c3	A	pAR149	95.887	PK(pAR149)
c3	A	Unig25D01	95.887	PK(Unig25D01)
c3	A	HAU0920	95.9039	E3(HAU0920)
c3	A	JESPR303	96.7313	E3(JESPR303)
c3	A	Gate4BC01	98.5715	PK(Gate4BC01)
c3	A	Gate4CD12	98.5715	PK(Gate4CD12)
c3	A	Unig06D07	98.5715	PK(Unig06D07)
c3	A	JESPR056	98.5762	T3(JESPR056)
c3	A	CIR030	98.6962	E3(CIR030)_GV(CIR030)_T3(CIR030)
c3	A	UCD195	98.7962	T3(UCD195)
c3	A	TMB1748	98.8062	T3(TMB1748)
c3	A	UCD277	98.9262	T3(UCD277)
c3	A	CLU1984	99.5062	T3(JESPR191)
c3	A	A1182	101.256	PK(A1182)
c3	A	pAR08E06	101.368	PK(pAR08E06)
c3	A	pAR185	101.368	PK(pAR185)
c3	A	MUCS439	101.626	T3(MUCS439)
c3	A	Gh527	103.396	T3(Gh527)
c3	A	E5M1_400	103.406	GV(E5M1_400)
c3	A	DOW035	103.626	T3(DOW035)
c3	A	Gate1CD08	108.079	PK(Gate1CD08)
c3	A	Gate4BE01	108.079	PK(Gate4BE01)
c3	A	BNL3408	110.216	E3(BNL3408)_GV(BNL3408)_T3(BNL3408)
c3	A	Gate2AC01	110.316	PK(Gate2AC01)
c3	A	pGH639	110.316	GV(pGH639)_PK(pGH639)
c3	A	CLU923	110.988	E3(NAU3479)
c3	A	CIR347	111.016	T3(CIR347)
c3	A	Gate1BD11	111.921	PK(Gate1BD11)
c3	A	Unig26E06	111.921	PK(Unig26E06)
c3	A	NAU5233	112.687	E3(NAU5233)
c3	A	CLU1768	112.765	E3(NAU3839)
c3	A	CLU1324	113.016	T3(NAU1167)
c3	A	Coau4H06	115.465	PK(Coau4H06)
c3	A	A1748	124.225	PK(A1748)
c3	A	UCcot10105_151	125.516	T3(UCcot10105_151)
c3	A	NAU3172	130.681	E3(NAU3172)
c3	A	Gate2AA08	131.246	PK(Gate2AA08)
c3	A	Unig24B07	131.246	PK(Unig24B07)
c3	A	CLU511	131.916	E3(MUCS547)_T3(MUCS547)
c3	A	Gate1AF02	137.398	PK(Gate1AF02)
c3	A	pAR01_56	137.398	PK(pAR01_56)
c3	A	Unig25G07	137.398	PK(Unig25G07)
c3	A	Gate4DC11	139.203	PK(Gate4DC11)
c3	A	Gate4DG02	139.872	PK(Gate4DG02)
c3	A	pAR476	139.872	PK(pAR476)
c3	A	CLU4140	145.098	E3(NAU2836)
c3	A	CLU1778	159.362	E3(NAU3083)
c4	A	CIR027	0	GV(CIR027)
c4	A	MUSB0264	0.7	T3(MUSB0264)
c4	A	CIR223	11.9458	E3(CIR223)
c4	A	BNL3089	14.4	E3(BNL3089)_T3(BNL3089)_TH(BNL3089)
c4	A	E4M5_236	17.4	GV(E4M5_236)
c4	A	UCcg11185_886	17.6	T3(UCcg11185_886)
c4	A	CLU4015	18.2882	TH(STV103)
c4	A	CLU77	19.5	GV(CIR187)
c4	A	NAU3127	19.8584	TH(NAU3127)
c4	A	CLU3874	20.6	GV(NAU2231)
c4	A	NAU3649	21.0548	TH(NAU3649)
c4	A	NAU3592	22.3259	E3(NAU3592)_TH(NAU3592)
c4	A	DPL0573	24.6	E3(DPL0573)_T3(DPL0573)
c4	A	E5M1-M84.6	24.9	GV(E5M1-M84.6)
c4	A	CIR249	25.6	GV(CIR249)
c4	A	Y1296	25.9898	TH(Y1296)
c4	A	NAU3469	26.3636	TH(NAU3469)
c4	A	NAU1577	28.8311	TH(NAU1577)
c4	A	BNL2821	29.5159	E3(BNL2821)
c4	A	BNL3994	29.6	GV(BNL3994)
c4	A	UCcg11256_182	29.6	T3(UCcg11256_182)
c4	A	UCcot10520_501	31.1	T3(UCcot10520_501)
c4	A	NAU2701	32.3455	TH(NAU2701)
c4	A	E3M4_210	33.2	GV(E3M4_210)
c4	A	E3M52-M293.9	33.2	GV(E3M52-M293.9)
c4	A	UCcg10883_389	33.6	T3(UCcg10883_389)
c4	A	CLU86	35.2	E3(CIR222)_GV(CIR222)
c4	A	DOW071	35.7	T3(DOW071)
c4	A	BNL3255	36.4	GV(BNL3255)
c4	A	NAU2363	37.5048	E3(NAU2363)_TH(NAU2363)_TH(NAU2363)
c4	A	CG24	38.7	GV(CG24)
c4	A	CLU759	39	T3(MUSS396)
c4	A	Gate2BA04	39.511	PK(Gate2BA04)
c4	A	CLU229	40.4	T3(Gh107)
c4	A	A1591	40.6141	PK(A1591)
c4	A	Gate3DC07	40.6141	PK(Gate3DC07)
c4	A	E4M2_430	40.7	GV(E4M2_430)
c4	A	CG03	41.3	GV(CG03)
c4	A	Gh124	42.1	E3(Gh124)_T3(Gh124)
c4	A	E1M3_300	42.4	GV(E1M3_300)
c4	A	E5M6_140	42.8	GV(E5M6_140)
c4	A	DOW038	43	T3(DOW038)
c4	A	E3M6_95	43.2	GV(E3M6_95)
c4	A	E10M15-100	43.337	TH(E10M15-100)
c4	A	HAU1332	43.43	E3(HAU1332)
c4	A	BNL3835	43.6	GV(BNL3835)
c4	A	E3M7_290	43.6	GV(E3M7_290)
c4	A	E6M8_102	43.6	GV(E6M8_102)
c4	A	pGH559	43.6412	PK(pGH559)
c4	A	CIR291	43.7	GV(CIR291)
c4	A	E4M5_216	44.2	GV(E4M5_216)
c4	A	DPL0299	44.3	T3(DPL0299)
c4	A	Coau1J18	44.4878	PK(Coau1J18)
c4	A	pAR372	44.4878	PK(pAR372)
c4	A	NAU0869	44.8	GV(NAU0869)
c4	A	HAU3120	44.95	E3(HAU3120)
c4	A	Gate2AD01	44.9752	PK(Gate2AD01)
c4	A	E1M54-M282.7	45.4	GV(E1M54-M282.7)
c4	A	E1M6_150	45.4	GV(E1M6_150)
c4	A	E3M52-M62.4	45.4	GV(E3M52-M62.4)
c4	A	pGH407	45.6165	PK(pGH407)
c4	A	UCcg10896_208	45.8	T3(UCcg10896_208)
c4	A	E1M4-M195.4	46	GV(E1M4-M195.4)
c4	A	CLU877	46.09	E3(HAU1056)
c4	A	E1M3-M307.2	46.1	GV(E1M3-M307.2)
c4	A	E43M3-M84.9	46.1	GV(E43M3-M84.9)
c4	A	E43M52-M97.2	46.1	GV(E43M52-M97.2)
c4	A	BNL1167	46.4	T3(BNL1167)
c4	A	Unig28B06	46.4631	PK(Unig28B06)
c4	A	E41M1-M125.2	46.8	GV(E41M1-M125.2)
c4	A	E31M2-M165.1	47	GV(E31M2-M165.1)
c4	A	UCcot10251_72	47	T3(UCcot10251_72)
c4	A	DPL0196	47.04	E3(DPL0196)
c4	A	TMB0809	47.1	T3(TMB0809)
c4	A	Coau2I23	47.1044	PK(Coau2I23)
c4	A	BNL4047	47.3	GV(BNL4047)_TH(BNL4047)
c4	A	pAR04B02	47.3353	PK(pAR04B02)
c4	A	E43M2-M411.0	47.5	GV(E43M2-M411.0)
c4	A	DPL0273	47.8	E3(DPL0273)_T3(DPL0273)
c4	A	UCcg10488_64	48	T3(UCcg10488_64)
c4	A	NAU2672	48.3205	E3(NAU2672)
c4	A	E1M8_246	48.4	GV(E1M8_246)
c4	A	EM1OD22-80	48.4078	TH(EM1OD22-80)
c4	A	Unig23G08	48.7719	PK(Unig23G08)
c4	A	BNL1044	48.8	T3(BNL1044)
c4	A	CLU3465	49.0492	E3(NAU3491)_TH(NAU3491)
c4	A	MUSS027	50.6	T3(MUSS027)
c4	A	A1214	50.7472	PK(A1214)
c4	A	Gate2CC08	50.7472	PK(Gate2CC08)
c4	A	DOW069	51.2	T3(DOW069)
c4	A	A1667	51.799	PK(A1667)
c4	A	A1717	51.799	PK(A1717)
c4	A	pAR09F08	51.799	PK(pAR09F08)
c4	A	Y1184	51.9645	TH(Y1184)
c4	A	E2M1_129	52.3	GV(E2M1_129)
c4	A	NAU3205	52.3144	TH(NAU3205)
c4	A	A1759	52.4403	PK(A1759)
c4	A	A1751	52.7225	PK(A1751)
c4	A	A1763	52.7225	PK(A1763)
c4	A	UCcg11310_419	52.8	T3(UCcg11310_419)
c4	A	UCcg11310_334	53	T3(UCcg11310_334)
c4	A	UCcot10213_226	53	T3(UCcot10213_226)
c4	A	A1310	53.3126	PK(A1310)
c4	A	pAR571	53.3126	PK(pAR571)
c4	A	Unig06C08	53.3126	PK(Unig06C08)
c4	A	CLU1338	53.4222	E3(HAU2085)_TH(NAU3825)
c4	A	NAU0826	53.5388	TH(NAU0826)
c4	A	CLU3545	53.7137	TH(NAU1267)
c4	A	MUSB1050	53.9	T3(MUSB1050)
c4	A	Unig22C05	53.9026	PK(Unig22C05)
c4	A	BNL2939	54.0052	E3(BNL2939)_TH(BNL2939)
c4	A	E2M6_121	54.1	GV(E2M6_121)
c4	A	CLU225	54.1802	CH(NAU1158)_TH(NAU1158)
c4	A	CLU267	54.2764	E3(Gh209)
c4	A	NAU6626	54.4717	E3(NAU6626)_TH(NAU6626)
c4	A	TMB0446	54.9	T3(TMB0446)
c4	A	Coau2K12	54.9031	PK(Coau2K12)
c4	A	BNL1303	55.1131	TH(BNL1303)
c4	A	BNL2962	55.1714	TH(BNL2962)
c4	A	CIR048	55.3	GV(CIR048)_T3(CIR048)
c4	A	HAU1300	55.4447	E3(HAU1300)
c4	A	Unig25D11	55.8522	PK(Unig25D11)
c4	A	HAU3371	56.0289	E3(HAU3371)
c4	A	NAU6672	56.2792	E3(NAU6672)_TH(NAU6672)
c4	A	UCcgs10021_229	56.89	T3(UCcgs10021_229)
c4	A	NAU2654	56.9206	E3(NAU2654)_TH(NAU2654)
c4	A	CLU829	57.36	T3(MUSS284)
c4	A	pAR08A12	57.5967	PK(pAR08A12)
c4	A	M76	57.88	GV(M76)
c4	A	NAU0762	57.9118	TH(NAU0762)
c4	A	Gate4DD06	58.4945	PK(Gate4DD06)
c4	A	pAR10C12	58.4945	PK(pAR10C12)
c4	A	UCcg11425_194	58.58	T3(UCcg11425_194)
c4	A	DPL0667	58.86	E3(DPL0667)_T3(DPL0667)
c4	A	pAR926	58.982	PK(pAR926)
c4	A	Unig25D03	59.0589	PK(Unig25D03)
c4	A	Coau4E22	59.1615	PK(Coau4E22)
c4	A	pAR04_48	59.1615	PK(pAR04_48)
c4	A	pAR219	59.2128	PK(pAR219)
c4	A	pAR966	59.2641	PK(pAR966)
c4	A	A1543	59.3155	PK(A1543)_PK(A1543)
c4	A	Coau1M07	59.3155	PK(Coau1M07)
c4	A	Gate2BF01	59.3155	PK(Gate2BF01)
c4	A	Unig06G05	59.3155	PK(Unig06G05)
c4	A	A1638	59.5463	PK(A1638)
c4	A	Gate4AD10	59.5463	PK(Gate4AD10)
c4	A	Gate4AE10	59.5463	PK(Gate4AE10)
c4	A	P11_38	59.5463	PK(P11_38)
c4	A	Gate3CE04	59.6489	PK(Gate3CE04)
c4	A	A1543	59.7516	PK(A1543)_PK(A1543)
c4	A	Unig26D09	59.7516	PK(Unig26D09)
c4	A	NAU2363	60.1274	E3(NAU2363)_TH(NAU2363)_TH(NAU2363)
c4	A	Gate1DC01	60.2133	PK(Gate1DC01)
c4	A	Unig27B06	60.2133	PK(Unig27B06)_PK(Unig27B06)
c4	A	Unig28C06	60.2133	PK(Unig28C06)
c4	A	Unig28H09	60.2133	PK(Unig28H09)
c4	A	CLU51	60.27	CH(BNL3988)_T3(DPL0085)
c4	A	G1033	60.906	PK(G1033)
c4	A	pAR043	61.5986	PK(pAR043)
c4	A	pAR197	61.5986	PK(pAR197)
c4	A	pAR986	61.5986	PK(pAR986)
c4	A	BNL0530	61.76	GV(BNL0530)_T3(BNL0530)_TH(BNL0530)
c4	A	Gate4CA09	62.0347	PK(Gate4CA09)
c4	A	pAR450	62.0347	PK(pAR450)
c4	A	Unig27B06	62.2656	PK(Unig27B06)_PK(Unig27B06)
c4	A	Coau2I05	62.2912	PK(Coau2I05)
c4	A	Gate4AE08	62.4965	PK(Gate4AE08)
c4	A	pVNC058	62.4965	PK(pVNC058)
c4	A	EM1OD30-55	63.0383	TH(EM1OD30-55)
c4	A	Gafb14K15	63.1635	PK(Gafb14K15)
c4	A	A1172	63.42	GV(A1172)_PK(A1172)
c4	A	pAR049	63.42	PK(pAR049)
c4	A	pGH857	63.42	PK(pGH857)
c4	A	Gate2CC07	63.8191	PK(Gate2CC07)
c4	A	Gate4CG05	63.8191	PK(Gate4CG05)
c4	A	Unig22D08	63.8191	PK(Unig22D08)
c4	A	Gh117	64.08	E3(Gh117)_T3(Gh117)
c4	A	Gate3DE03	64.7336	PK(Gate3DE03)
c4	A	Gate3BE01	64.9997	PK(Gate3BE01)
c4	A	Gate3BE09	65.1992	PK(Gate3BE09)
c4	A	NAU3093	65.3393	E3(NAU3093)_TH(NAU3093)
c4	A	pAR230	65.7147	PK(pAR230)
c4	A	BNL3433	65.8644	CH(BNL3433)_PK(BNL3433)
c4	A	Gate1BA05	65.8644	PK(Gate1BA05)
c4	A	Gate1CA01	65.8644	PK(Gate1CA01)
c4	A	Gate3BA08	65.8644	PK(Gate3BA08)
c4	A	Gate1BB01	66.1803	PK(Gate1BB01)
c4	A	CLU864	66.3494	E3(NAU3777)
c4	A	CLU140	66.86	E3(JESPR223)_T3(JESPR223)
c4	A	E8M5_350	66.87	GV(E8M5_350)
c4	A	Gate3DE01	68.1924	PK(Gate3DE01)
c4	A	CLU1486	68.4315	CH(MUCS101)
c4	A	HAU2016	68.652	E3(HAU2016)
c4	A	Unig06B07	68.7577	PK(Unig06B07)
c4	A	Gate2BF04	69.3065	PK(Gate2BF04)
c4	A	TMB2011	69.41	T3(TMB2011)
c4	A	BNL4049	69.43	GV(BNL4049)_TH(BNL4049)
c4	A	Gate1AG03	69.6058	PK(Gate1AG03)_PK(Gate1AG03)
c4	A	G1045	70.3042	PK(G1045)
c4	A	TMB2483	70.316	E3(TMB2483)
c4	A	pAR380	70.9361	PK(pAR380)
c4	A	pAR903	70.9361	PK(pAR903)
c4	A	PXP4_58	70.9361	PK(PXP4_58)
c4	A	DPL0494	71.34	E3(DPL0494)_T3(DPL0494)
c4	A	Unig23B03	72.0336	PK(Unig23B03)
c4	A	HAU0087	72.71	T3(HAU0087)
c4	A	HAU0086	72.95	E3(HAU0086)_T3(HAU0086)
c4	A	CLU619	73.11	T3(MUSS145)
c4	A	Gate3DG11	73.3472	PK(Gate3DG11)
c4	A	UCD216	73.36	T3(UCD216)
c4	A	pAR138	73.58	GV(pAR138)_PK(pAR138)
c4	A	pGH374	73.58	PK(pGH374)
c4	A	UCD120	73.76	T3(UCD120)
c4	A	UCD108	73.85	T3(UCD108)
c4	A	CLU3843	74.33	GV(NAU2291)_T3(NAU2162)
c4	A	HAU0036	74.6329	E3(HAU0036)
c4	A	CLU743	74.84	T3(NAU2477)_TH(NAU2477)
c4	A	DPL0451	75.1	T3(DPL0451)
c4	A	pGH286	75.7037	PK(pGH286)
c4	A	NAU6116	76.649	TH(NAU6116)
c4	A	Y1315-590	77.0615	TH(Y1315-590)
c4	A	HAU0101	77.2974	E3(HAU0101)
c4	A	CIR122	79.41	CH(CIR122)_E3(CIR122)_GV(CIR122)_TH(CIR122)
c4	A	MUSB0117	80.07	T3(MUSB0117)
c4	A	CLU1341	80.4349	TH(NAU3009)
c4	A	BNL2572	81.48	GV(BNL2572)_PK(BNL2572)_T3(BNL2572)
c4	A	Unig28D06	81.48	PK(Unig28D06)_PK(Unig28D06)
c4	A	CIR381	81.5452	CH(CIR381)
c4	A	pAR09A08	81.9674	PK(pAR09A08)
c4	A	Unig28D06	82.3522	PK(Unig28D06)_PK(Unig28D06)
c4	A	W15	82.3522	PK(W15)
c4	A	NAU3868	83.3978	E3(NAU3868)
c4	A	CIR091	83.68	T3(CIR091)
c4	A	E2M5_74	84.68	GV(E2M5_74)
c4	A	Unig24C06	85.918	PK(Unig24C06)
c4	A	NAU3791	86.2605	E3(NAU3791)_TH(NAU3791)
c4	A	Gate1AG03	86.5594	PK(Gate1AG03)_PK(Gate1AG03)
c4	A	Gate1DG06	86.5594	PK(Gate1DG06)
c4	A	Gate4AC11	87.252	PK(Gate4AC11)
c4	A	NAU5236	87.7169	E3(NAU5236)_TH(NAU5236)
c4	A	MUSB1112	88.166	E3(MUSB1112)
c4	A	CLU3877	88.58	GV(NAU2235)_TH(NAU2235)
c4	A	CIR218	93.58	CH(CIR218)_GV(CIR218)
c4	A	CLU1257	95.1078	E3(HAU1895)
c4	A	NAU1151	95.74	TH(NAU1151)
c4	A	UCcg11329_228	99.58	T3(UCcg11329_228)
c4	A	TMB1648	100.38	T3(TMB1648)
c4	A	HAU0751	110.674	E3(HAU0751)
c5	A	CIR328	0	CH(CIR328)_GV(CIR328)_T3(CIR328)
c5	A	CLU1941	2.35	T3(MUSS219)_TH(MUSS219)
c5	A	NAU3036	3.78379	E3(NAU3036)_TH(NAU3036)
c5	A	NAU0934	5.65	T3(NAU0934)_TH(NAU0934)
c5	A	NAU0980	7.05	T3(NAU0980)
c5	A	pAR01C07	8.71387	PK(pAR01C07)_PK(pAR01C07)
c5	A	MUSB1316	9.84	T3(MUSB1316)
c5	A	Gate4AF11	10.2187	PK(Gate4AF11)
c5	A	E31M2-M87.8	10.45	GV(E31M2-M87.8)
c5	A	pAR01C07	11.8177	PK(pAR01C07)_PK(pAR01C07)
c5	A	UCcot10298_138	13.77	T3(UCcot10298_138)
c5	A	Gate4DC01	14.6864	PK(Gate4DC01)
c5	A	pAR351	14.6864	PK(pAR351)
c5	A	CLU3821	15.01	GV(NAU2121)_T3(NAU2121)_TH(NAU2121)
c5	A	CLU4591	15.285	E3(NAU4057)_TH(NAU4057)
c5	A	GW16-270	15.9955	TH(GW16-270)
c5	A	Gate4CE05	16.2383	PK(Gate4CE05)
c5	A	UCcg10577_373	16.25	T3(UCcg10577_373)
c5	A	A1662	16.9907	PK(A1662)
c5	A	NAU3273	17.5999	TH(NAU3273)
c5	A	CLU90	18.15	CH(CIR253)_GV(CIR253)_T3(CIR253)_TH(CIR253)
c5	A	PXP3_07	20.6589	PK(PXP3_07)
c5	A	P1	20.7784	TH(P1)
c5	A	Gh260	20.82	T3(Gh260)
c5	A	NAU1151	23.21	GV(NAU1151)
c5	A	Gate3DB06	23.3394	PK(Gate3DB06)
c5	A	HAU0042	23.39	T3(HAU0042)
c5	A	Coau1M05	24.5622	PK(Coau1M05)
c5	A	BNL4030	25.86	CH(BNL4030)_GV(BNL4030)_T3(BNL4030)_TH(BNL4030)
c5	A	TMB0770	26.3	T3(TMB0770)
c5	A	Unig22C05	26.4433	PK(Unig22C05)
c5	A	CM65	26.84	T3(CM65)
c5	A	JESPR050	27.17	T3(JESPR050)_TH(JESPR050)
c5	A	CIR185	27.34	CH(CIR185)_GV(CIR185)_T3(CIR185)
c5	A	UCcg11343_68	27.69	T3(UCcg11343_68)
c5	A	pAR08D12	28.0422	PK(pAR08D12)
c5	A	NAU6094	29.5281	TH(NAU6094)
c5	A	E31M53-M116.3	29.55	GV(E31M53-M116.3)
c5	A	MUSB1035	30.13	GV(MUSB1035)_T3(MUSB1035)
c5	A	Unig22F03	31.5693	PK(Unig22F03)
c5	A	BNL1038	31.6503	TH(BNL1038)
c5	A	CIR235	31.87	GV(CIR235)
c5	A	Gate1CB02	32.2277	PK(Gate1CB02)
c5	A	Gh262	33.35	T3(Gh262)
c5	A	JESPR065	34.48	GV(JESPR065)_T3(JESPR065)_TH(JESPR065)
c5	A	Coau3F17	34.8612	PK(Coau3F17)
c5	A	PXP4_26	34.8612	PK(PXP4_26)
c5	A	CLU1381	35.3508	TH(NAU3382)
c5	A	Gate1AB04	35.7077	PK(Gate1AB04)
c5	A	pAR023	35.7077	PK(pAR023)
c5	A	E43M54-M316.4	36.01	GV(E43M54-M316.4)
c5	A	UCcgs10046_302	37.25	T3(UCcgs10046_302)
c5	A	pAR333	37.4947	PK(pAR333)
c5	A	NAU3402	37.6729	TH(NAU3402)
c5	A	NAU6109	37.9632	TH(NAU6109)
c5	A	E4M5_400	38.23	GV(E4M5_400)
c5	A	CLU252	38.57	T3(Gh252)
c5	A	CIR393	39.1297	CH(CIR393)
c5	A	A1691	39.16	GV(A1691)
c5	A	MUSB1051	39.57	T3(MUSB1051)
c5	A	DPL0837	40.23	T3(DPL0837)
c5	A	CLU4031	40.2853	TH(NAU2561)
c5	A	Y1321-150	41.0835	TH(Y1321-150)
c5	A	MUSB0592	41.11	T3(MUSB0592)
c5	A	NAU1172	41.77	T3(NAU1172)
c5	A	E14M2-315	41.8091	TH(E14M2-315)
c5	A	CLU1691	41.99	T3(NAU1127)_TH(NAU1127)
c5	A	E3M2-M196.8	42.28	GV(E3M2-M196.8)
c5	A	E5M1_148	42.41	GV(E5M1_148)
c5	A	Gate1BB07	42.997	PK(Gate1BB07)
c5	A	BNL3241	43.2	T3(BNL3241)_TH(BNL3241)
c5	A	E6M4_192	43.23	GV(E6M4_192)
c5	A	TMB1314	43.64	T3(TMB1314)
c5	A	Coau2C01	43.6554	PK(Coau2C01)
c5	A	ME8OD10-120	43.7684	TH(ME8OD10-120)
c5	A	CLU167	43.97	T3(DPL0637)
c5	A	JESPR184	44.2764	TH(JESPR184)
c5	A	DPL0810	44.63	T3(DPL0810)
c5	A	Gate4AA07	44.8781	PK(Gate4AA07)
c5	A	P05_02	44.8781	PK(P05_02)
c5	A	Unig25E12	44.8781	PK(Unig25E12)
c5	A	E5M1_156	44.96	GV(E5M1_156)
c5	A	E3M52-M107.5	45.13	GV(E3M52-M107.5)
c5	A	E31M53-M88.3	45.16	GV(E31M53-M88.3)
c5	A	E5M2_214	45.19	GV(E5M2_214)
c5	A	E5M5_151	45.24	GV(E5M5_151)
c5	A	E3M7_175	45.31	GV(E3M7_175)
c5	A	Gate3CC12	45.3954	PK(Gate3CC12)
c5	A	E3M5_312	45.49	GV(E3M5_312)
c5	A	BNL3995	45.51	CH(BNL3995)_GV(BNL3995)_T3(BNL3995)_TH(BNL3995)
c5	A	E3M5_142	45.66	GV(E3M5_142)
c5	A	Coau4K03	45.8656	PK(Coau4K03)
c5	A	em6GA45-80	46.0513	TH(em6GA45-80)
c5	A	NAU6494	46.2678	TH(NAU6494)
c5	A	NAU2376	46.376	TH(NAU2376)
c5	A	Gate2BB08	46.383	PK(Gate2BB08)
c5	A	NAU6172	46.4302	TH(NAU6172)
c5	A	JESPR042	46.77	T3(JESPR042)
c5	A	NAU3824	47.0797	TH(NAU3824)
c5	A	Gate4DC12	47.1824	PK(Gate4DC12)
c5	A	NAU1003	47.2421	TH(NAU1003)
c5	A	Gh422	47.48	T3(Gh422)
c5	A	NAU2001	47.79	GV(NAU2001)
c5	A	Gate4DF07	47.7938	PK(Gate4DF07)
c5	A	pAR042	47.7938	PK(pAR042)
c5	A	pAR206	47.7938	PK(pAR206)
c5	A	pGH272	47.9819	PK(pGH272)
c5	A	HAU0006	48.02	T3(HAU0006)
c5	A	NAU3138	48.1622	TH(NAU3138)
c5	A	A1459	48.17	PK(A1459)
c5	A	A1483	48.17	PK(A1483)
c5	A	A1535	48.17	GV(A1535)_PK(A1535)
c5	A	G1053	48.17	PK(G1053)
c5	A	Gate2CE06	48.17	PK(Gate2CE06)
c5	A	Unig25D10	48.17	PK(Unig25D10)
c5	A	Unig26B02	48.17	PK(Unig26B02)
c5	A	MUSS530	48.2	T3(MUSS530)
c5	A	NAU3569	48.2705	TH(NAU3569)
c5	A	NAU6105	48.487	TH(NAU6105)
c5	A	TMB0191	48.65	T3(TMB0191)
c5	A	NAU4040	48.7576	TH(NAU4040)
c5	A	NAU2296	48.92	T3(NAU2296)_TH(NAU2296)
c5	A	MUSB1035	49.14	GV(MUSB1035)_T3(MUSB1035)
c5	A	DPL0622	49.19	T3(DPL0622)
c5	A	UCcot10055_1504	49.37	T3(UCcot10055_1504)
c5	A	UCcot10055_499	49.39	T3(UCcot10055_499)
c5	A	UCcot10322_62	49.39	T3(UCcot10322_62)
c5	A	Y1808	49.5575	TH(Y1808)
c5	A	CIR294	49.62	CH(CIR294)_GV(CIR294)
c5	A	CLU2870	49.7779	CH(MUCS369)_CH(MUCS369)
c5	A	UCcot10128_122	49.82	T3(UCcot10128_122)
c5	A	E1M4-M186.8	49.85	GV(E1M4-M186.8)
c5	A	CLU2870	49.9408	CH(MUCS369)_CH(MUCS369)
c5	A	E43M53-M308.6	49.99	GV(E43M53-M308.6)
c5	A	CIR301	50	CH(CIR301)_GV(CIR301)_T3(CIR301)
c5	A	E3M54-M195.4	50.02	GV(E3M54-M195.4)
c5	A	E1M3-M517.0	50.06	GV(E1M3-M517.0)
c5	A	UCcg11015_199	50.1	T3(UCcg11015_199)
c5	A	E5M6_303	50.11	GV(E5M6_303)
c5	A	TMB0653	50.11	T3(TMB0653)
c5	A	CG12	50.22	GV(CG12)
c5	A	UCcg10855_353	50.23	T3(UCcg10855_353)
c5	A	E6M1_288	50.98	GV(E6M1_288)
c5	A	ESTS178	51.0599	PK(ESTS178)
c5	A	Gate1CH01	51.0599	PK(Gate1CH01)
c5	A	em6PM8-85	51.215	TH(em6PM8-85)
c5	A	CG14	51.64	GV(CG14)
c5	A	A1159	52.0602	PK(A1159)_PK(A1159)
c5	A	Coau1E03	52.0602	PK(Coau1E03)
c5	A	pAR131	52.0602	PK(pAR131)
c5	A	E2M7_96	52.8	GV(E2M7_96)
c5	A	me3em6-580	53	TH(me3em6-580)
c5	A	E7M5_161	53.27	GV(E7M5_161)
c5	A	A1159	53.5051	PK(A1159)_PK(A1159)
c5	A	NAU1406	53.8925	TH(NAU1406)
c5	A	E5M5_190	54.53	GV(E5M5_190)
c5	A	PXP1_77	54.8389	PK(PXP1_77)
c5	A	E6M3-300	54.9125	TH(E6M3-300)
c5	A	CLU269	55.07	T3(Gh594)
c5	A	Y1334-350	55.805	TH(Y1334-350)
c5	A	E3M2_268	55.99	GV(E3M2_268)
c5	A	MUSB0977	56.21	T3(MUSB0977)
c5	A	me2em3-180	56.57	TH(me2em3-180)
c5	A	JESPR171	58.1	TH(JESPR171)
c5	A	NAU3498	58.9925	TH(NAU3498)
c5	A	E3M1_225	59.76	GV(E3M1_225)
c5	A	Unig25F08	60.2852	PK(Unig25F08)
c5	A	DOW063	61.29	T3(DOW063)
c5	A	CLU62	61.42	GV(CIR364)
c5	A	NAU6672	61.67	TH(NAU6672)
c5	A	NBS535	62.6193	PK(NBS535)
c5	A	E31M2-M188.5	62.68	GV(E31M2-M188.5)
c5	A	E6M9-120	64.475	TH(E6M9-120)
c5	A	CLU3832	64.73	T3(NAU2140)_TH(NAU3204)
c5	A	CLU3884	67.0823	TH(NAU2252)
c5	A	DOW099	67.37	T3(DOW099)
c5	A	E1M4_95	67.55	GV(E1M4_95)
c5	A	EM1GA11-160	67.7238	TH(EM1GA11-160)
c5	A	CLU3894	68.0446	TH(NAU2274)
c5	A	NAU3096	68.5792	TH(NAU3096)
c5	A	E43M3-M260.0	69.54	GV(E43M3-M260.0)
c5	A	BNL0852	69.57	GV(BNL0852)
c5	A	E43M2-M68.3	69.71	GV(E43M2-M68.3)
c5	A	Coau2E04	69.7328	PK(Coau2E04)
c5	A	UCcg11011_77	69.77	T3(UCcg11011_77)
c5	A	E7M15-120	70.9315	TH(E7M15-120)
c5	A	JESPR204	71.3	GV(JESPR204)
c5	A	NAU3529	72.0008	TH(NAU3529)
c5	A	PXP2_41	72.6227	PK(PXP2_41)
c5	A	CLU165	72.86	CH(JESPR241)_GV(JESPR241)_T3(JESPR241)
c5	A	Gate2CF11	73.8453	PK(Gate2CF11)
c5	A	NAU0792	73.9254	TH(NAU0792)
c5	A	EM2GA34-205	75.3154	TH(EM2GA34-205)
c5	A	CG03	75.52	GV(CG03)
c5	A	E5M1-M87.9	76.78	GV(E5M1-M87.9)
c5	A	BNL0542	77.24	CH(BNL0542)_GV(BNL0542)_T3(BNL0542)_TH(BNL0542)
c5	A	G1025	77.6244	PK(G1025)
c5	A	E3M5_298	78.26	GV(E3M5_298)
c5	A	UCcg11421_108	79.53	T3(UCcg11421_108)
c5	A	UCcg11421_583	79.63	T3(UCcg11421_583)
c5	A	NAU4111	79.811	TH(NAU4111)
c5	A	NAU4107	80.8822	TH(NAU4107)
c5	A	A1701	81.07	GV(A1701)_PK(A1701)
c5	A	Coau2H13	81.07	PK(Coau2H13)
c5	A	NAU4106	81.525	TH(NAU4106)
c5	A	G1054	81.5515	PK(G1054)
c5	A	CLU194	81.6841	PK(G1004)
c5	A	M16_117	81.7608	PK(M16_117)
c5	A	pAR945	81.8306	PK(pAR945)
c5	A	pXP5_21	81.8306	PK(pXP5_21)
c5	A	Gate3DG09	81.9981	PK(Gate3DG09)
c5	A	pAR137	81.9981	PK(pAR137)
c5	A	A1739	82.0818	PK(A1739)
c5	A	pAR365	82.2074	PK(pAR365)
c5	A	pAR200	82.2702	PK(pAR200)
c5	A	pARC_07	82.2702	PK(pARC_07)
c5	A	M16_185	82.333	PK(M16_185)
c5	A	PXP3_03	82.333	PK(PXP3_03)
c5	A	Unig24G01	82.333	PK(Unig24G01)_PK(Unig24G01)
c5	A	Gate2AD04	82.3958	PK(Gate2AD04)
c5	A	Unig22F05	82.3958	PK(Unig22F05)
c5	A	Unig26F11	82.4587	PK(Unig26F11)
c5	A	A1153	82.5843	PK(A1153)
c5	A	Gate4BA12	82.675	PK(Gate4BA12)
c5	A	A1838	82.7657	PK(A1838)
c5	A	M16_114	82.7657	PK(M16_114)
c5	A	pAR10B09	82.7657	PK(pAR10B09)
c5	A	Unig24G01	82.7657	PK(Unig24G01)_PK(Unig24G01)
c5	A	Unig26H12	82.8913	PK(Unig26H12)
c5	A	C105	82.9541	PK(C105)
c5	A	P12_20	82.9541	PK(P12_20)
c5	A	Unig26C03	83.1216	PK(Unig26C03)
c5	A	BNL2662	83.18	GV(BNL2662)
c5	A	TMB0517	83.2	T3(TMB0517)
c5	A	Unig23B08	83.3239	PK(Unig23B08)
c5	A	Unig26B10	83.3239	PK(Unig26B10)
c5	A	Unig25G02	83.4775	PK(Unig25G02)
c5	A	TMB0131	83.59	T3(TMB0131)
c5	A	BNL1440	83.631	PK(BNL1440)
c5	A	pAR909	83.631	PK(pAR909)
c5	A	PVNC416	83.631	PK(PVNC416)
c5	A	pAR01_28	83.8194	PK(pAR01_28)
c5	A	PXP1_09	83.8194	PK(PXP1_09)
c5	A	CMS04	84.0706	PK(CMS04)
c5	A	G1119	84.0706	PK(G1119)
c5	A	Gate3CC07	84.0706	PK(Gate3CC07)
c5	A	pAR335	84.0706	PK(pAR335)
c5	A	PVNC061	84.0706	PK(PVNC061)
c5	A	Unig23G09	84.0706	PK(Unig23G09)_PK(Unig23G09)
c5	A	Unig27G09	84.0706	PK(Unig27G09)
c5	A	pAR580	84.3428	PK(pAR580)
c5	A	Gate4DB07	84.5033	PK(Gate4DB07)
c5	A	pAR897	84.5033	PK(pAR897)
c5	A	TMB1282	84.79	T3(TMB1282)
c5	A	Gate2CC08	84.8312	PK(Gate2CC08)
c5	A	Gate4CE01	84.8312	PK(Gate4CE01)
c5	A	Coau2G14	84.894	PK(Coau2G14)
c5	A	Coau2M17	84.894	PK(Coau2M17)
c5	A	LGA22	84.894	PK(LGA22)
c5	A	P05_61	84.894	PK(P05_61)
c5	A	P06_12	84.894	PK(P06_12)
c5	A	pAR02_42	84.894	PK(pAR02_42)
c5	A	BNL1878	84.99	CH(BNL1878)_GV(BNL1878)
c5	A	A1318	85.0755	PK(A1318)
c5	A	A1751	85.0755	PK(A1751)
c5	A	G1228	85.0755	PK(G1228)
c5	A	P11_63	85.0755	PK(P11_63)
c5	A	pAR112	85.0755	PK(pAR112)
c5	A	pAR122	85.0755	PK(pAR122)
c5	A	Unig28C07	85.0755	PK(Unig28C07)
c5	A	Gafb17N07	85.3267	PK(Gafb17N07)
c5	A	P06_26	85.3267	PK(P06_26)
c5	A	pAR559	85.3267	PK(pAR559)
c5	A	Unig06C12	85.3267	PK(Unig06C12)
c5	A	Unig23G09	85.3267	PK(Unig23G09)_PK(Unig23G09)
c5	A	A1246	85.6337	PK(A1246)
c5	A	Gate4CD08	85.6337	PK(Gate4CD08)
c5	A	pAR1003	85.6337	PK(pAR1003)
c5	A	Unig23A04	85.6337	PK(Unig23A04)
c5	A	P06_58	85.6965	PK(P06_58)
c5	A	pAR388	85.6965	PK(pAR388)
c5	A	Unig23E11	85.6965	PK(Unig23E11)
c5	A	CLU26	85.81	GV(BNL2656)_TH(BNL2656)
c5	A	G1112	85.8221	PK(G1112)
c5	A	Gate1CC04	85.8221	PK(Gate1CC04)_PK(Gate1CC04)
c5	A	G1386	85.8849	PK(G1386)
c5	A	pGH372	85.8849	PK(pGH372)
c5	A	Gate1CC04	86.0036	PK(Gate1CC04)_PK(Gate1CC04)
c5	A	pAR01_08	86.1222	PK(pAR01_08)
c5	A	A1650	86.1989	PK(A1650)
c5	A	pAR01F02	86.2617	PK(pAR01F02)
c5	A	pAR597	86.2617	PK(pAR597)
c5	A	pAR527	86.3315	PK(pAR527)
c5	A	Unig22D05	86.3315	PK(Unig22D05)
c5	A	Unig26C08	86.3315	PK(Unig26C08)
c5	A	Unig22C06	86.4013	PK(Unig22C06)
c5	A	HAU1168	86.5165	E3(HAU1168)
c5	A	pAR543	86.5409	PK(pAR543)
c5	A	HAU2691	86.541	E3(HAU2691)
c5	A	P01_33	86.82	PK(P01_33)
c5	A	pVNC019	86.82	GV(pVNC019)_PK(pVNC019)
c5	A	HAU2313	87.0792	E3(HAU2313)
c5	A	E1M54-M245.0	87.33	GV(E1M54-M245.0)
c5	A	pVNC128	87.44	GV(pVNC128)
c5	A	HAU0032	87.7153	E3(HAU0032)
c5	A	DPL0384	87.76	T3(DPL0384)
c5	A	CLU523	87.7643	E3(HAU1500)
c5	A	BNL2448	87.96	CH(BNL2448)_E3(BNL2448)_GV(BNL2448)_TH(BNL2448)
c5	A	A1690	88.26	GV(A1690)_PK(A1690)
c5	A	CIR371	88.2986	CH(CIR371)
c5	A	TMB1489	88.46	T3(TMB1489)
c5	A	BNL3611	88.5684	TH(BNL3611)
c5	A	BNL3992	88.75	CH(BNL3992)_E3(BNL3992)_GV(BNL3992)_T3(BNL3992)
c5	A	CIR034	89.07	GV(CIR034)_T3(CIR034)
c5	A	NAU5417	89.2038	E3(NAU5417)
c5	A	JESPR197	89.34	E3(JESPR197)_T3(JESPR197)
c5	A	CLU1228	89.5123	E3(NAU5088)
c5	A	NAU3902	89.6501	TH(NAU3902)
c5	A	TMB0865	89.74	T3(TMB0865)
c5	A	CIR401	89.8039	CH(CIR401)_E3(CIR401)
c5	A	pAR07G07	89.905	PK(pAR07G07)
c5	A	CLU3650	90.0557	E3(NAU1339)_TH(NAU1339)
c5	A	NAU3001	90.0557	E3(NAU3001)_TH(NAU3001)
c5	A	NAU3620	90.0557	E3(NAU3620)_TH(NAU3620)
c5	A	Gh083	90.47	T3(Gh083)
c5	A	HAU1496	92.4977	E3(HAU1496)
c5	A	pAR01E01	93.3899	PK(pAR01E01)
c5	A	CLU2759	93.75	CH(MUCS108)_E3(MUSS118)_T3(MUSS118)
c5	A	Coau1I07	94.1326	PK(Coau1I07)
c5	A	UCcg11049_402	95.93	T3(UCcg11049_402)
c5	A	UCcg10827_82	96	T3(UCcg10827_82)
c5	A	NAU6207	96.0048	TH(NAU6207)
c5	A	DPL0608	96.07	T3(DPL0608)
c5	A	NAU0861	96.14	E3(NAU0861)_GV(NAU0861)_T3(NAU0861)_TH(NAU0861)
c5	A	CLU3567	96.1613	CH(NAU1015)_E3(NAU3014)
c5	A	NAU6657	96.3748	TH(NAU6657)
c5	A	HAU0576	96.4378	E3(HAU0576)
c5	A	E1M6_205	96.54	GV(E1M6_205)
c5	A	CLU886	97.31	E3(NAU5299)
c5	A	CIR062	97.94	GV(CIR062)_T3(CIR062)_TH(CIR062)
c5	A	UCcg10618_125	98.2	T3(UCcg10618_125)
c5	A	HAU0627	98.3949	E3(HAU0627)
c5	A	UCcg10454_108	98.4	T3(UCcg10454_108)
c5	A	CIR152	98.57	T3(CIR152)
c5	A	CLU4877	98.5722	TH(NAU5347)
c5	A	TMB0193	98.7565	E3(TMB0193)
c5	A	CLU2063	99.1394	E3(NAU2800)
c5	A	DPL0495	99.24	T3(DPL0495)
c5	A	CLU952	99.6074	E3(HAU1197)
c5	A	BNL0218	99.7776	E3(BNL0218)
c5	A	MUSB0312	99.95	T3(MUSB0312)
c5	A	HAU0535	100.224	E3(HAU0535)
c5	A	HAU1952	100.224	E3(HAU1952)
c5	A	TMB1791	100.34	T3(TMB1791)
c5	A	NAU3325	100.437	E3(NAU3325)_TH(NAU3325)
c5	A	NAU2736	100.627	E3(NAU2736)_TH(NAU2736)
c5	A	DPL0156	100.73	E3(DPL0156)_T3(DPL0156)
c5	A	TMB0840	100.83	T3(TMB0840)
c5	A	L713	100.848	TH(L713)
c5	A	BNL2988	100.875	E3(BNL2988)
c5	A	TMB1496	101.16	T3(TMB1496)
c5	A	CLU2698	101.164	E3(NAU5160)_TH(NAU5160)
c5	A	CLU230	101.392	E3(Gh381)
c5	A	Gate3BG11	101.617	PK(Gate3BG11)
c5	A	M16_045	101.617	PK(M16_045)
c5	A	Unig23F09	101.617	PK(Unig23F09)
c5	A	MUSS099	101.63	T3(MUSS099)
c5	A	CIR280	101.68	GV(CIR280)
c5	A	HAU1034	101.743	E3(HAU1034)
c5	A	CLU4357	101.765	E3(NAU5273)_TH(NAU5273)
c5	A	UCcg11049_531	101.93	T3(UCcg11049_531)
c5	A	CLU4239	102.074	E3(NAU3097)
c5	A	M16_085	102.131	PK(M16_085)
c5	A	pAR062	102.131	PK(pAR062)
c5	A	Unig28F09	102.131	PK(Unig28F09)
c5	A	HAU3372	102.301	E3(HAU3372)
c5	A	CLU183	102.57	E3(DPL0368)_T3(DPL0368)
c5	A	CLU106	102.67	E3(CIR373)_T3(CIR373)
c5	A	BNL3569	102.7	T3(BNL3569)
c5	A	TMB0189	102.77	T3(TMB0189)
c5	A	pAR065	102.816	PK(pAR065)
c5	A	TMC005	102.87	T3(TMC005)
c5	A	UCcg10641_148	102.97	T3(UCcg10641_148)
c5	A	CLU2054	103.14	E3(NAU5255)_T3(MGHES21)
c5	A	BNL3029	103.46	T3(BNL3029)
c5	A	HAU2783	103.502	E3(HAU2783)
c5	A	NAU0779	103.787	TH(NAU0779)
c5	A	Unig06G09	104.187	PK(Unig06G09)
c5	A	DPL0177	104.2	T3(DPL0177)
c5	A	NAU0922	104.53	T3(NAU0922)
c5	A	UCcg10604_117	104.86	T3(UCcg10604_117)
c5	A	NAU0828	104.862	TH(NAU0828)
c5	A	DOW084	105.33	T3(DOW084)
c5	A	A1135	105.73	GV(A1135)_PK(A1135)
c5	A	G1137	105.73	PK(G1137)
c5	A	Gafb08C24	105.73	PK(Gafb08C24)
c5	A	PXP2_84	105.73	PK(PXP2_84)
c5	A	Unig22F08	105.73	PK(Unig22F08)
c5	A	NAU0797	105.779	TH(NAU0797)
c5	A	NAU1221	105.84	T3(NAU1221)
c5	A	CLU216	106	E3(HAU0878)_T3(NAU1042)_TH(NAU1042)
c5	A	UCcg11211_413	106.39	T3(UCcg11211_413)
c5	A	DPL0241	106.69	T3(DPL0241)
c5	A	NAU3935	107.128	E3(NAU3935)_TH(NAU3935)
c5	A	CLU3244	107.202	E3(NAU3212)_TH(NAU3212)
c5	A	CLU748	107.278	E3(NAU2630)
c5	A	UCcg11000_346	107.3	T3(UCcg11000_346)
c5	A	BNL3492	107.377	E3(BNL3492)
c5	A	GW37-390	107.461	TH(GW37-390)
c5	A	NAU1372	107.886	E3(NAU1372)_TH(NAU1372)
c5	A	UCcg10490_331	107.91	T3(UCcg10490_331)
c5	A	UCcg10490_49	107.95	T3(UCcg10490_49)
c5	A	UCcg11211_484	108.18	T3(UCcg11211_484)
c5	A	UCcg10440_267	108.48	T3(UCcg10440_267)
c5	A	CLU3691	108.57	E3(NAU5015)_TH(NAU1223)
c5	A	BNL4071	108.65	CH(BNL4071)_T3(BNL4071)
c5	A	DOW014	109.06	T3(DOW014)
c5	A	DPL0225	109.108	E3(DPL0225)
c5	A	CIR102	109.17	GV(CIR102)
c5	A	DPL0838	109.65	E3(DPL0838)_T3(DPL0838)
c5	A	Y4018-850	110.178	TH(Y4018-850)
c5	A	HAU0633	110.235	E3(HAU0633)
c5	A	CLU4009	110.382	TH(NAU2494)
c5	A	CLU4169	110.733	TH(NAU3094)
c5	A	UCcg11199_82	110.86	T3(UCcg11199_82)
c5	A	DPL0594	110.93	T3(DPL0594)
c5	A	BNL1044	111.31	T3(BNL1044)
c5	A	BNL3020	111.361	E3(BNL3020)_TH(BNL3020)
c5	A	DPL0022	111.79	T3(DPL0022)
c5	A	CLU1182	112.42	GV(NAU2029)
c5	A	CIR126	112.77	T3(CIR126)
c5	A	NAU3269	112.914	TH(NAU3269)
c5	A	MUSS173	112.97	T3(MUSS173)
c5	A	CLU1470	113.089	E3(NAU5387)
c5	A	CLU208	113.37	E3(NAU3197)_T3(MUCS045)
c5	A	NAU5392	113.691	TH(NAU5392)
c5	A	NAU2000	114.005	TH(NAU2000)
c5	A	CLU37	114.19	T3(BNL3452)_TH(BNL3452)
c5	A	CIR005	114.29	T3(CIR005)
c5	A	CLU3838	114.686	E3(NAU3737)_TH(NAU3737)
c5	A	CLU3867	114.718	E3(NAU3828)_TH(NAU3828)
c5	A	Y1355-195	114.866	TH(Y1355-195)
c5	A	NAU3826	114.929	TH(NAU3826)
c5	A	pAR781	115.007	PK(pAR781)
c5	A	pGH530	115.007	PK(pGH530)
c5	A	CLU4155	115.045	TH(NAU2865)
c5	A	UCcg10816_112	115.16	T3(UCcg10816_112)
c5	A	NAU3405	115.214	TH(NAU3405)
c5	A	CLU4422	115.298	E3(NAU3607)_E3(NAU4034)_TH(NAU4034)
c5	A	MUCS337	115.61	T3(MUCS337)
c5	A	MUSS460	115.75	T3(MUSS460)
c5	A	HAU1797	115.912	E3(HAU1797)
c5	A	TMB1296	115.92	T3(TMB1296)
c5	A	NAU3245	115.995	TH(NAU3245)
c5	A	BNL3043	116.101	TH(BNL3043)
c5	A	CLU3232	116.15	E3(MUSS106)_T3(MUSS106)_T3(MUSS106)
c5	A	DPL0063	116.48	T3(DPL0063)
c5	A	BNL1042	116.48	CH(BNL1042)_E3(BNL1042)
c5	A	NAU1605	116.533	TH(NAU1605)
c5	A	UCcot10109_492	116.58	T3(UCcot10109_492)
c5	A	CLU2715	116.66	CH(NAU1137)_GV(NAU1137)_TH(NAU1137)
c5	A	Y1349-345	116.66	TH(Y1349-345)
c5	A	Y1449	116.988	TH(Y1449)
c5	A	TMB1418	117.39	E3(TMB1418)_T3(TMB1418)
c5	A	pAR931	118.1	GV(pAR931)_PK(pAR931)
c5	A	MUSS024	118.22	T3(MUSS024)
c5	A	BNL2865	118.62	E3(BNL2865)
c5	A	CLU4368	118.85	E3(NAU3450)
c5	A	UCcg10953_529	119.05	T3(UCcg10953_529)
c5	A	Gate2BG07	119.323	PK(Gate2BG07)
c5	A	CIR224	119.35	E3(CIR224)_GV(CIR224)_T3(CIR224)
c5	A	TMB0835	119.38	T3(TMB0835)
c5	A	CLU4422	120.329	E3(NAU3607)_E3(NAU4034)_TH(NAU4034)
c5	A	CIR067	120.65	GV(CIR067)
c5	A	CMS48	121.392	PK(CMS48)
c5	A	BNL3400	122.25	T3(BNL3400)
c5	A	CLU3232	124.85	E3(MUSS106)_T3(MUSS106)_T3(MUSS106)
c5	A	TMB0478	126.152	E3(TMB0478)
c5	A	CLU108	141.45	GV(CIR376)
c6	A	Gate1AA08	0	PK(Gate1AA08)
c6	A	M16_147	0	PK(M16_147)
c6	A	pAR10H09	4.49776	PK(pAR10H09)
c6	A	A1640	9.19542	PK(A1640)
c6	A	A1599	12.6937	PK(A1599)
c6	A	pAR574	12.6937	PK(pAR574)
c6	A	Gate3BF02	19.2904	PK(Gate3BF02)
c6	A	Gate3CB02	19.2904	PK(Gate3CB02)
c6	A	Unig28H10	19.2904	PK(Unig28H10)
c6	A	PVNC099	19.3903	PK(PVNC099)
c6	A	Unig27A10	27.7862	PK(Unig27A10)
c6	A	P01_34	28.7857	PK(P01_34)
c6	A	A1596	30.7847	PK(A1596)
c6	A	TMB1740	33.6769	T3(TMB1740)
c6	A	UCcg10762_238	35.5769	T3(UCcg10762_238)
c6	A	NAU3427	40.6601	E3(NAU3427)_TH(NAU3427)
c6	A	Gate4CE05	40.6797	PK(Gate4CE05)
c6	A	NAU3601	41.442	TH(NAU3601)
c6	A	Gh513	42.1629	E3(Gh513)
c6	A	pAR01D06	43.1785	PK(pAR01D06)
c6	A	UCcg10646_598	43.8769	T3(UCcg10646_598)
c6	A	pAR01D03	43.9781	PK(pAR01D03)
c6	A	NAU2773	45.5859	E3(NAU2773)_TH(NAU2773)
c6	A	BNL3594	45.9769	CH(BNL3594)_T3(BNL3594)_TH(BNL3594)
c6	A	UCcg10646_94	46.0769	T3(UCcg10646_94)
c6	A	Coau3L05	46.3769	PK(Coau3L05)
c6	A	G1099	46.3769	GV(G1099)_PK(G1099)
c6	A	DPL0613	46.4769	T3(DPL0613)
c6	A	CLU736	47.3091	TH(NAU3900)
c6	A	CLU877	47.4298	E3(HAU1056)
c6	A	CIR128	48.6974	E3(CIR128)
c6	A	BNL2823	49.5041	E3(BNL2823)
c6	A	CLU594	51.0022	E3(HAU0504)
c6	A	NAU3677	51.8665	E3(NAU3677)_TH(NAU3677)
c6	A	Gh433	52.7769	T3(Gh433)
c6	A	Gh185	56.3769	E3(Gh185)_T3(Gh185)
c6	A	Coau1B09	57.7994	PK(Coau1B09)
c6	A	DOW093	62.2769	T3(DOW093)
c6	A	CLU926	62.758	E3(HAU1143)
c6	A	pAR211	64.2477	PK(pAR211)
c6	A	pAR768	64.2477	PK(pAR768)
c6	A	GhCFE	65.3147	E3(GhCFE)
c6	A	TMB1922	66.2351	E3(TMB1922)
c6	A	NAU3206	66.6608	E3(NAU3206)_TH(NAU3206)
c6	A	MUSB0399	66.7769	T3(MUSB0399)
c6	A	E4M1_210	67.4769	GV(E4M1_210)
c6	A	UCcg10547_155	68.3769	T3(UCcg10547_155)
c6	A	CIR322	68.5486	CH(CIR322)
c6	A	BNL2884	70.3769	CH(BNL2884)_E3(BNL2884)_GV(BNL2884)_TH(BNL2884)
c6	A	NAU3365	71.0489	E3(NAU3365)
c6	A	pAR264	73.2752	PK(pAR264)
c6	A	pGH290	73.2752	PK(pGH290)
c6	A	MUSB0078	73.3769	T3(MUSB0078)
c6	A	E1M5_332	74.1769	GV(E1M5_332)
c6	A	BNL3650	77.3769	CH(BNL3650)_E3(BNL3650)_GV(BNL3650)_T3(BNL3650)_TH(BNL3650)
c6	A	TMB1277	78.3869	T3(TMB1277)
c6	A	CLU27	78.4969	GV(BNL2691)
c6	A	CAC263	79.2169	GV(CAC263)
c6	A	E15M16-300	79.3358	TH(E15M16-300)
c6	A	E5M7_160	80.1469	GV(E5M7_160)
c6	A	DPL0811	80.3869	T3(DPL0811)
c6	A	Y1189	80.533	TH(Y1189)
c6	A	DC1SA14-250	80.9139	TH(DC1SA14-250)
c6	A	E3M7_189	81.4669	GV(E3M7_189)
c6	A	TMB2504	81.7269	T3(TMB2504)
c6	A	Y1313-170	81.7301	TH(Y1313-170)
c6	A	NAU4946	81.9478	E3(NAU4946)_TH(NAU4946)
c6	A	pAR717	82.4869	GV(pAR717)_PK(pAR717)
c6	A	TMB0872	82.6469	T3(TMB0872)
c6	A	CLU1295	82.7096	TH(NAU2580)
c6	A	NAU2968	83.1449	E3(NAU2968)_TH(NAU2968)
c6	A	NAU3803	83.2549	E3(NAU3803)
c6	A	CIR033	83.3069	GV(CIR033)
c6	A	NAU0905	83.3169	T3(NAU0905)
c6	A	NAU1277	83.417	CH(NAU1277)_TH(NAU1277)
c6	A	PXP4_48	83.5295	PK(PXP4_48)
c6	A	A1763	83.6369	GV(A1763)
c6	A	MUSB0919	83.6569	T3(MUSB0919)
c6	A	NAU5373	83.9612	TH(NAU5373)
c6	A	MUSB0971	84.1569	T3(MUSB0971)
c6	A	GW63-160	84.3421	TH(GW63-160)
c6	A	Gate1DD01	84.3636	PK(Gate1DD01)
c6	A	pAR936	84.3636	PK(pAR936)
c6	A	pAR949	84.3636	PK(pAR949)
c6	A	HAU0210	84.4089	E3(HAU0210)
c6	A	MUSB0894	84.6669	T3(MUSB0894)
c6	A	pAR03_32	84.8569	GV(pAR03_32)
c6	A	Y2398	85.0495	TH(Y2398)
c6	A	HAU2119	85.1233	E3(HAU2119)
c6	A	DPL0843	85.1669	T3(DPL0843)
c6	A	DPL0088	85.2669	T3(DPL0088)
c6	A	MUSB1278	85.5069	T3(MUSB1278)
c6	A	CLU4928	85.5936	E3(NAU5434)_TH(NAU5433)
c6	A	CLU3616	85.7569	T3(NAU1218)_TH(NAU1218)
c6	A	CLU1500	85.8069	T3(MUSS122)
c6	A	UCD251	85.8469	T3(UCD251)
c6	A	CLU585	85.8927	E3(HAU0483)
c6	A	E6M6_137	85.9769	GV(E6M6_137)
c6	A	DC1OD24-215	86.0647	TH(DC1OD24-215)
c6	A	Coau4J19	86.2402	PK(Coau4J19)
c6	A	Unig26D12	86.2402	PK(Unig26D12)
c6	A	CLU2763	86.4369	T3(MUSS501)
c6	A	JESPR194	86.4495	E3(JESPR194)_TH(JESPR194)
c6	A	E6M8_85	86.4969	GV(E6M8_85)
c6	A	UCcg10767_455	86.5469	T3(UCcg10767_455)
c6	A	E3M3_330	86.8269	GV(E3M3_330)
c6	A	NAU3524	86.9112	TH(NAU3524)
c6	A	TMB2958	86.9369	E3(TMB2958)_T3(TMB2958)
c6	A	DPL0566	87.1069	T3(DPL0566)
c6	A	HAU1293	87.1409	E3(HAU1293)
c6	A	CLU1111	87.1421	TH(STV027)
c6	A	BNL1044	87.3669	T3(BNL1044)
c6	A	CLU752	87.373	TH(NAU2128)
c6	A	TMB0321	87.4069	T3(TMB0321)
c6	A	UCcg11137_400	87.4069	T3(UCcg11137_400)
c6	A	HAU0091	87.4214	E3(HAU0091)
c6	A	CLU1335	87.4469	E3(NAU2679)_T3(MUSS275)
c6	A	CLU671	87.4469	E3(HAU1488)
c6	A	HAU1537	87.4469	E3(HAU1537)
c6	A	MUSB1064	87.4469	E3(MUSB1064)
c6	A	TMB2959	87.4947	E3(TMB2959)
c6	A	CLU3879	87.5269	T3(NAU2238)_TH(NAU2238)
c6	A	BNL3955	87.5469	GV(BNL3955)
c6	A	DPL0684	87.5469	T3(DPL0684)
c6	A	BNL3295	87.6169	T3(BNL3295)
c6	A	TMB0436	87.6269	T3(TMB0436)
c6	A	NAU6110	87.7802	TH(NAU6110)
c6	A	Y4004-300	87.8309	TH(Y4004-300)
c6	A	BNL1169	87.9569	T3(BNL1169)
c6	A	CIR291	87.9669	GV(CIR291)
c6	A	EM1OD30-230	88.0336	TH(EM1OD30-230)
c6	A	me2em3-210	88.0842	TH(me2em3-210)
c6	A	A1742	88.1169	PK(A1742)
c6	A	BNL1064	88.1169	CH(BNL1064)_E3(BNL1064)_PK(BNL1064)_T3(BNL1064)
c6	A	Gate1AE02	88.1169	PK(Gate1AE02)
c6	A	pAR10F02	88.1169	PK(pAR10F02)
c6	A	pAR783	88.1169	PK(pAR783)
c6	A	Unig06B11	88.1169	PK(Unig06B11)
c6	A	Unig22H08	88.1169	PK(Unig22H08)
c6	A	BNL4108	88.2869	CH(BNL4108)_GV(BNL4108)_T3(BNL4108)_TH(BNL4108)
c6	A	E2M5_182	88.4769	GV(E2M5_182)
c6	A	A1152	88.5869	GV(A1152)_PK(A1152)
c6	A	E5M8_128	88.6669	GV(E5M8_128)
c6	A	pGH663	88.7469	GV(pGH663)
c6	A	CLU3993	88.7915	TH(NAU2473)
c6	A	MUSB0955	88.8269	T3(MUSB0955)
c6	A	E6M3_240	89.0369	GV(E6M3_240)
c6	A	MUSB1188	89.2669	T3(MUSB1188)
c6	A	CIR086	89.8069	T3(CIR086)
c6	A	E7M5_340	89.8269	GV(E7M5_340)
c6	A	E1M2-M236.4	89.8969	GV(E1M2-M236.4)
c6	A	E31M7-M328.7	89.9069	GV(E31M7-M328.7)
c6	A	TMB1484	89.9069	T3(TMB1484)
c6	A	Coau2A23	89.9101	PK(Coau2A23)
c6	A	Gate1BA09	89.9101	PK(Gate1BA09)
c6	A	PXP3_23	89.9101	PK(PXP3_23)
c6	A	E3M4_410	90.0769	GV(E3M4_410)
c6	A	TMB0703	90.1269	T3(TMB0703)
c6	A	E7M5_370	90.1569	GV(E7M5_370)
c6	A	E43M3-M250.5	90.1669	GV(E43M3-M250.5)
c6	A	NAU6185	90.3053	TH(NAU6185)
c6	A	E6M5_145	90.3369	GV(E6M5_145)
c6	A	MUSB1164	90.3469	T3(MUSB1164)
c6	A	HAU2768	90.9276	E3(HAU2768)
c6	A	CIR079	91.1269	GV(CIR079)
c6	A	me5OD12-130	91.3146	TH(me5OD12-130)
c6	A	E7M5_280	92.1169	GV(E7M5_280)
c6	A	BNL1015	92.3238	TH(BNL1015)
c6	A	BNL3812	92.4069	E3(BNL3812)_T3(BNL3812)
c6	A	E2M6_360	92.5969	GV(E2M6_360)
c6	A	BNL0861	92.6083	E3(BNL0861)
c6	A	E43M2-M335.3	92.7169	GV(E43M2-M335.3)
c6	A	JESPR247	92.7845	E3(JESPR247)
c6	A	pAR09H06	92.8987	PK(pAR09H06)
c6	A	CIR405	93.1869	GV(CIR405)
c6	A	CIR233	93.6908	E3(CIR233)
c6	A	BNL1153	93.8949	PK(BNL1153)
c6	A	CLU1560	93.9929	E3(HAU2467)
c6	A	TMB1203	95.0069	T3(TMB1203)
c6	A	CS097	95.5537	E3(CS097)
c6	A	E2M2_158	95.5769	GV(E2M2_158)
c6	A	JESPR163	95.6879	CH(JESPR163)_TH(JESPR163)
c6	A	Gate3BA05	95.8873	PK(Gate3BA05)
c6	A	pGH906	96.485	PK(pGH906)
c6	A	DPL0681	96.7369	E3(DPL0681)_T3(DPL0681)
c6	A	pAR485	97.0827	PK(pAR485)
c6	A	pAR934	97.0827	PK(pAR934)
c6	A	E3M52-M452.9	97.2569	GV(E3M52-M452.9)
c6	A	E1M4-M197.2	97.6469	GV(E1M4-M197.2)
c6	A	pAR961	97.6805	PK(pAR961)
c6	A	E14M15-115	97.7064	TH(E14M15-115)
c6	A	CLU545	97.875	E3(HAU0376)
c6	A	Coau1I01	98.2782	PK(Coau1I01)
c6	A	Coau2E11	98.2782	PK(Coau2E11)
c6	A	Coau4H09	98.2782	PK(Coau4H09)
c6	A	Gate1CF01	98.2782	PK(Gate1CF01)
c6	A	E31M55-M220.2	98.5369	GV(E31M55-M220.2)
c6	A	Gh082	99.6769	E3(Gh082)_T3(Gh082)
c6	A	E43M3-M84.7	99.9169	GV(E43M3-M84.7)
c6	A	CLU3841	100.988	E3(NAU2156)
c6	A	BNL1440	101.407	CH(BNL1440)_GV(BNL1440)_T3(BNL1440)_TH(BNL1440)
c6	A	E10M3-140	101.9	TH(E10M3-140)
c6	A	UCD311	102.167	T3(UCD311)
c6	A	CLU1431	102.482	CH(NAU1272)_TH(NAU1272)
c6	A	DPL0153	103.017	T3(DPL0153)
c6	A	TMB2303	103.107	T3(TMB2303)
c6	A	NAU3489	103.154	TH(NAU3489)_TH(NAU3489)
c6	A	em5GA30-115	103.423	TH(em5GA30-115)
c6	A	MUSB0754	103.697	T3(MUSB0754)
c6	A	A1402	103.857	PK(A1402)
c6	A	NAU2971	104.318	TH(NAU2971)
c6	A	MUSB0500	104.887	T3(MUSB0500)
c6	A	Gate3AG06	105.451	PK(Gate3AG06)
c6	A	E2M7_126	105.817	GV(E2M7_126)
c6	A	PXP4_08	105.916	PK(PXP4_08)
c6	A	Gate3AH06	106.248	PK(Gate3AH06)
c6	A	NAU0433	106.468	TH(NAU0433)
c6	A	DPL0080	106.497	E3(DPL0080)_T3(DPL0080)
c6	A	JESPR273	106.961	CH(JESPR273)_E3(JESPR273)_TH(JESPR273)
c6	A	TMB1483	107.257	T3(TMB1483)
c6	A	DPL0847	108.107	E3(DPL0847)_T3(DPL0847)
c6	A	CIR329	108.171	TH(CIR329)
c6	A	E3M3_82	108.827	GV(E3M3_82)
c6	A	CLU4295	109.514	E3(NAU5269)_E3(NAU5270)_TH(NAU5269)
c6	A	NAU1151	110.903	TH(NAU1151)
c6	A	A1550	110.963	PK(A1550)
c6	A	pAR433	110.963	PK(pAR433)
c6	A	CLU816	111.44	TH(NAU2611)
c6	A	TMB1530	111.617	E3(TMB1530)_T3(TMB1530)
c6	A	TMB1369	112.297	T3(TMB1369)
c6	A	BNL1592	112.887	T3(BNL1592)
c6	A	pAR026	113.022	PK(pAR026)
c6	A	Gate4BB01	113.221	PK(Gate4BB01)
c6	A	BNL1035	113.317	T3(BNL1035)
c6	A	E7M1_102	113.427	GV(E7M1_102)
c6	A	Gh100	113.827	T3(Gh100)
c6	A	DPL0101	114.597	E3(DPL0101)_T3(DPL0101)
c6	A	NAU3489	115.158	TH(NAU3489)_TH(NAU3489)
c6	A	DPL0035	115.187	T3(DPL0035)
c6	A	Unig28F03	115.479	PK(Unig28F03)
c6	A	CIR280	116.547	CH(CIR280)_E3(CIR280)_T3(CIR280)_TH(CIR280)
c6	A	NAU1027	116.862	CH(NAU1027)
c6	A	TMB0274	117.897	T3(TMB0274)
c6	A	Gafb17H13	118.999	PK(Gafb17H13)
c6	A	PXP4_69	118.999	PK(PXP4_69)
c6	A	CLU54	119.338	E3(BNL4004)
c6	A	CLU179	119.757	E3(DPL0238)_T3(DPL0238)
c6	A	Coau1K12	121.125	PK(Coau1K12)
c6	A	G1273	121.125	PK(G1273)
c6	A	P12_20	121.125	PK(P12_20)
c6	A	HAU0975	122.245	E3(HAU0975)
c6	A	Gh441	123.017	T3(Gh441)
c6	A	NAU0837	126.547	TH(NAU0837)
c6	A	A1215	126.637	GV(A1215)_PK(A1215)
c6	A	pAR171	126.637	PK(pAR171)
c6	A	Gh039	127.807	T3(Gh039)
c6	A	TMD02-260	129.947	TH(TMD02-260)
c6	A	BNL1746	130.154	E3(BNL1746)
c6	A	CLU4295	131.309	E3(NAU5269)_E3(NAU5270)_TH(NAU5269)
c6	A	CLU21	133.147	GV(BNL2569)_T3(BNL2569)_TH(BNL2569)
c6	A	DPL0588	133.627	T3(DPL0588)
c6	A	NAU2967	133.716	TH(NAU2967)
c6	A	CLU80	134.927	CH(CIR203)_GV(CIR203)_T3(CIR203)_TH(CIR203)
c6	A	TMB0853	135.407	T3(TMB0853)
c6	A	TMB0154	136.197	E3(TMB0154)_T3(TMB0154)
c6	A	Gh032	137.907	E3(Gh032)_T3(Gh032)
c6	A	CIR298	139.627	GV(CIR298)
c6	A	UCcot10097_176	141.337	T3(UCcot10097_176)
c6	A	CIR017	142.827	CH(CIR017)_T3(CIR017)
c6	A	NAU1606	143.141	TH(NAU1606)
c6	A	CLU1071	143.19	E3(HAU1481)
c6	A	BNL0827	144.917	T3(BNL0827)
c6	A	BNL0584	145.237	CH(BNL0584)_E3(BNL0584)_T3(BNL0584)
c6	A	BNL1902	145.892	E3(BNL1902)
c6	A	CIR267	146.017	CH(CIR267)_GV(CIR267)_T3(CIR267)
c6	A	CLU3901	146.517	T3(STV106)
c6	A	DPL0328	146.617	E3(DPL0328)_T3(DPL0328)
c6	A	BNL3359	147.417	CH(BNL3359)_T3(BNL3359)_TH(BNL3359)
c6	A	UCcg10870_337	150.317	T3(UCcg10870_337)
c6	A	UCcg10870_207	151.117	T3(UCcg10870_207)
c6	A	BNL1076	152.217	T3(BNL1076)
c6	A	CLU63	153.017	E3(JESPR119)_T3(JESPR119)_TH(JESPR119)
c6	A	NAU2713	153.155	E3(NAU2713)
c6	A	CLU4097	154.609	E3(NAU2714)
c7	A	PXP4_71	0	PK(PXP4_71)
c7	A	A1826	5.2155	PK(A1826)
c7	A	pAR078	7.35519	PK(pAR078)
c7	A	P11_72	8.42504	PK(P11_72)
c7	A	Gafb05F01	10.431	PK(Gafb05F01)
c7	A	pAR10F12	11.8352	PK(pAR10F12)
c7	A	pAR515	11.8352	PK(pAR515)
c7	A	Gate1CB11	15.4459	PK(Gate1CB11)
c7	A	Unig26E07	15.5128	PK(Unig26E07)
c7	A	Unig27C06	22.4668	PK(Unig27C06)
c7	A	DPL0119	24.5679	T3(DPL0119)
c7	A	pAR057	25.0076	GV(pAR057)_PK(pAR057)
c7	A	NAU2308	25.8679	TH(NAU2308)
c7	A	CLU4331	28.6374	TH(NAU3582)
c7	A	Unig26B04	30.0225	PK(Unig26B04)
c7	A	pAR711	30.7581	PK(pAR711)
c7	A	HAU1764	30.9268	E3(HAU1764)
c7	A	E1M7_80	31.5079	GV(E1M7_80)
c7	A	P05_11	31.9616	PK(P05_11)
c7	A	BNL0836	33.5664	PK(BNL0836)
c7	A	pAR049	33.5664	PK(pAR049)
c7	A	TMB2955	33.6679	T3(TMB2955)
c7	A	pAR04D08	34.7031	PK(pAR04D08)_PK(pAR04D08)
c7	A	Unig22A01	35.4386	PK(Unig22A01)
c7	A	CLU1460	35.4882	E3(NAU4082)_TH(NAU4082)
c7	A	A1625	36.3079	PK(A1625)
c7	A	pAR057	36.3079	GV(pAR057)_PK(pAR057)
c7	A	pAR188	36.3079	GV(pAR188)_PK(pAR188)
c7	A	BNL3308	37.8204	E3(BNL3308)_TH(BNL3308)
c7	A	UCcg10539_516	39.2679	T3(UCcg10539_516)
c7	A	Gate1AA05	39.4934	PK(Gate1AA05)
c7	A	pAR237	39.4934	PK(pAR237)
c7	A	Gate1DG04	39.9156	PK(Gate1DG04)
c7	A	G1016	40.7984	PK(G1016)
c7	A	MUSB0859	40.9679	T3(MUSB0859)
c7	A	Gate3CB09	41.9881	PK(Gate3CB09)
c7	A	Coau2O24	42.4487	PK(Coau2O24)
c7	A	Gate1DH08	42.4487	PK(Gate1DH08)
c7	A	pAR01F03	42.4487	PK(pAR01F03)
c7	A	Gate3BE11	45.5959	PK(Gate3BE11)
c7	A	Unig26C04	45.5959	PK(Unig26C04)
c7	A	CLU980	48.0238	TH(NAU5439)
c7	A	NAU2186	49.0442	GV(NAU2186)_TH(NAU2186)_TH(NAU2186)
c7	A	Gafb05B01	49.8561	PK(Gafb05B01)
c7	A	E6M6_96	50.3079	GV(E6M6_96)
c7	A	CMS37	50.4701	PK(CMS37)
c7	A	MUSB0139	51.1679	T3(MUSB0139)
c7	A	pAR291	52.3508	PK(pAR291)
c7	A	CG05	53.8079	GV(CG05)
c7	A	Unig25H02	54.7687	PK(Unig25H02)
c7	A	CLU525	55.0126	E3(HAU1205)
c7	A	E6M5_100	55.9079	GV(E6M5_100)
c7	A	MUCS443	56.1679	T3(MUCS443)
c7	A	Gate1BF05	56.7261	PK(Gate1BF05)
c7	A	DOW097	56.9679	T3(DOW097)
c7	A	E1M2_117	57.1079	GV(E1M2_117)
c7	A	Gate3BD02	57.6472	PK(Gate3BD02)
c7	A	E3M6_186	58.0079	GV(E3M6_186)
c7	A	A1559	58.0694	PK(A1559)
c7	A	Coau4M13	58.4916	PK(Coau4M13)
c7	A	Gate3CH01	58.4916	PK(Gate3CH01)
c7	A	pAR934	58.8079	GV(pAR934)
c7	A	JESPR237	58.8963	CH(JESPR237)
c7	A	DPL0852	59.1679	T3(DPL0852)
c7	A	CG01	59.3079	GV(CG01)
c7	A	Gh548	59.7679	E3(Gh548)_T3(Gh548)
c7	A	CIR028	59.9379	GV(CIR028)
c7	A	CIR262	60.1779	GV(CIR262)
c7	A	BNL1604	60.2679	CH(BNL1604)_GV(BNL1604)_T3(BNL1604)_TH(BNL1604)
c7	A	E2M2_225	60.5079	GV(E2M2_225)
c7	A	CLU1083	60.5796	E3(HAU1510)
c7	A	GW48-350	60.7666	TH(GW48-350)
c7	A	pAR356	60.7779	GV(pAR356)
c7	A	E7M8_400	60.8479	GV(E7M8_400)
c7	A	E1M1_161	60.9479	GV(E1M1_161)
c7	A	E1M4_500	60.9479	GV(E1M4_500)
c7	A	E6M8_320	60.9479	GV(E6M8_320)
c7	A	Gate3BB10	60.9479	PK(Gate3BB10)
c7	A	pAR024	60.9479	GV(pAR024)_PK(pAR024)
c7	A	pAR03_36	60.9479	PK(pAR03_36)
c7	A	pAR606	60.9479	GV(pAR606)
c7	A	pAR897	60.9479	GV(pAR897)
c7	A	pGH310	60.9479	PK(pGH310)
c7	A	E1M4_490	61.0079	GV(E1M4_490)
c7	A	E4M3_320	61.1179	GV(E4M3_320)
c7	A	pAR05G10	61.2528	PK(pAR05G10)
c7	A	SAMPL01-110	61.4316	TH(SAMPL01-110)
c7	A	TMB2566	61.4879	T3(TMB2566)
c7	A	E8M6_400	61.5479	GV(E8M6_400)
c7	A	Gate1AE01	61.6593	PK(Gate1AE01)
c7	A	PXP4_05	61.6593	PK(PXP4_05)
c7	A	G1045	61.8625	PK(G1045)
c7	A	E3M7_270	61.9879	GV(E3M7_270)
c7	A	BNL1395	62.0479	T3(BNL1395)
c7	A	pAR887	62.0658	PK(pAR887)
c7	A	MUCS308	62.0966	TH(MUCS308)
c7	A	pAR319	62.2691	PK(pAR319)
c7	A	A1046	62.3707	PK(A1046)
c7	A	pAR040	62.3707	PK(pAR040)
c7	A	pAR141	62.3707	PK(pAR141)
c7	A	pAR173	62.3707	PK(pAR173)
c7	A	pAR664	62.3707	PK(pAR664)
c7	A	E5M8_206	62.6179	GV(E5M8_206)
c7	A	NAU2995	62.7616	TH(NAU2995)
c7	A	CLU762	62.8118	E3(HAU1882)
c7	A	TMB0104	63.0479	T3(TMB0104)
c7	A	E1M3_128	63.2579	GV(E1M3_128)
c7	A	Gh527	63.3191	E3(Gh527)
c7	A	TMB0095	63.7079	T3(TMB0095)
c7	A	CLU188	63.8179	T3(DPL0652)
c7	A	pAR199	63.8951	PK(pAR199)
c7	A	pGH646	63.8951	PK(pGH646)
c7	A	DPL0403	63.9279	E3(DPL0403)_T3(DPL0403)
c7	A	HAU0597	63.9279	E3(HAU0597)
c7	A	HAU1172	63.9279	E3(HAU1172)
c7	A	Y1315-370	64.0085	TH(Y1315-370)
c7	A	TMB2944	64.2292	E3(TMB2944)
c7	A	E5M4_86	64.2879	GV(E5M4_86)
c7	A	BNL1694	64.4588	CH(BNL1694)_CH(BNL1694)_T3(BNL1694)
c7	A	BNL2733	64.9279	T3(BNL2733)
c7	A	BNL2441	65.3279	CH(BNL2441)
c7	A	Y1316-900	65.3385	TH(Y1316-900)
c7	A	CIR142	65.4879	T3(CIR142)
c7	A	E7M15-155	65.8373	TH(E7M15-155)
c7	A	CIR141	65.9279	E3(CIR141)_GV(CIR141)_T3(CIR141)
c7	A	TMB0837	66.0079	T3(TMB0837)
c7	A	UCcg11377_165	66.1779	T3(UCcg11377_165)
c7	A	CLU147	66.2579	T3(DPL0112)
c7	A	TMB2844	66.3379	T3(TMB2844)
c7	A	CM66	66.3386	E3(CM66)_E3(CM66)_T3(CM66)
c7	A	CM66	66.3579	E3(CM66)_E3(CM66)_T3(CM66)
c7	A	TMB0180	66.4179	T3(TMB0180)
c7	A	BNL2766	66.5023	CH(BNL2766)_TH(BNL2766)
c7	A	TMB0009	66.5079	T3(TMB0009)
c7	A	TMB0694	66.5179	T3(TMB0694)
c7	A	TMB0046	66.5194	E3(TMB0046)
c7	A	HAU0033	66.5879	T3(HAU0033)
c7	A	DPL0009	66.6679	T3(DPL0009)
c7	A	DPL0448	66.8279	T3(DPL0448)
c7	A	BNL1026	66.9179	T3(BNL1026)_TH(BNL1026)
c7	A	E5M6_160	67.0979	GV(E5M6_160)
c7	A	BNL3602	67.1357	CH(BNL3602)
c7	A	Y2275	67.1514	TH(Y2275)
c7	A	TMB0561	67.2479	T3(TMB0561)
c7	A	NAU2975	67.3029	E3(NAU2975)
c7	A	NAU0463	67.5015	TH(NAU0463)
c7	A	JESPR297	67.5181	CH(JESPR297)
c7	A	JESPR228	67.5679	GV(JESPR228)_T3(JESPR228)
c7	A	BNL1694	67.7879	CH(BNL1694)_CH(BNL1694)_T3(BNL1694)
c7	A	me3em5-215	67.8517	TH(me3em5-215)
c7	A	NAU6202	67.9685	TH(NAU6202)
c7	A	BNL3871	68.0261	CH(BNL3871)_E3(BNL3871)
c7	A	CS057	68.0864	E3(CS057)
c7	A	CLU1358	68.2019	TH(NAU5406)
c7	A	Y4024-370	68.2019	TH(Y4024-370)
c7	A	MUSB1081	68.2179	T3(MUSB1081)
c7	A	NAU3180	68.4354	E3(NAU3180)_TH(NAU3180)
c7	A	pAR294	68.57	PK(pAR294)
c7	A	Unig22B11	68.57	PK(Unig22B11)
c7	A	E2M4_209	68.8479	GV(E2M4_209)
c7	A	CLU8	68.8679	T3(BNL1122)
c7	A	HAU1399	68.8699	E3(HAU1399)
c7	A	CLU2078	68.9023	TH(NAU1305)
c7	A	E43M2-M271.3	69.3279	GV(E43M2-M271.3)
c7	A	E5M6_76	69.9979	GV(E5M6_76)
c7	A	CLU92	70.0579	T3(Gh146)
c7	A	CIR323	70.0779	GV(CIR323)
c7	A	NAU6294	70.1864	TH(NAU6294)
c7	A	E1M2-M121.0	70.5579	GV(E1M2-M121.0)
c7	A	DOW042	70.9279	T3(DOW042)
c7	A	pAR402	71.0279	GV(pAR402)
c7	A	E3M4-M174.9	71.1879	GV(E3M4-M174.9)
c7	A	E43M3-M302.0	71.2079	GV(E43M3-M302.0)
c7	A	BNL3415	71.2203	E3(BNL3415)
c7	A	CLU2705	71.8206	CH(NAU1222)_TH(NAU1222)
c7	A	MUCS382	72.2875	TH(MUCS382)
c7	A	CG23	72.3579	GV(CG23)
c7	A	E43M52-M-553.6	72.4379	GV(E43M52-M-553.6)
c7	A	JESPR012	72.9879	T3(JESPR012)_TH(JESPR012)
c7	A	CLU1206	73.0886	E3(HAU1780)
c7	A	E31M2-M461.9	73.4179	GV(E31M2-M461.9)
c7	A	TMB1561	73.5279	T3(TMB1561)
c7	A	E43M52-M270.9	73.7879	GV(E43M52-M270.9)
c7	A	TMB1844	74.0679	T3(TMB1844)
c7	A	BNL3319	74.3979	T3(BNL3319)
c7	A	TMB1618	74.4145	E3(TMB1618)
c7	A	pAR210	74.4645	PK(pAR210)
c7	A	DPL0234	75.8079	T3(DPL0234)
c7	A	A1604	76.497	PK(A1604)
c7	A	pAR979	76.497	PK(pAR979)
c7	A	DPL0292	77.4279	E3(DPL0292)_T3(DPL0292)
c7	A	me1em5-420	78.481	TH(me1em5-420)
c7	A	UCcg11001_185	78.5079	T3(UCcg11001_185)
c7	A	HAU1754	79.0861	E3(HAU1754)
c7	A	CLU3527	79.5796	TH(NAU1362)
c7	A	DPL0751	79.5979	T3(DPL0751)
c7	A	Gate4BG08	80.1557	PK(Gate4BG08)
c7	A	pAR820	80.1557	PK(pAR820)
c7	A	UCcot10272_724	80.4579	T3(UCcot10272_724)
c7	A	CLU218	81.1079	T3(MUSS243)
c7	A	Gafb21I11	81.985	PK(Gafb21I11)
c7	A	Gate2DE01	81.985	PK(Gate2DE01)
c7	A	MUCS253	82.1879	T3(MUCS253)
c7	A	Gate1AB07	82.8996	PK(Gate1AB07)
c7	A	Gate4CF03	82.8996	PK(Gate4CF03)
c7	A	pGH390	82.8996	PK(pGH390)
c7	A	Unig26C07	82.8996	PK(Unig26C07)
c7	A	Gh055	83.1006	E3(Gh055)
c7	A	CIR335	83.6679	GV(CIR335)
c7	A	CLU3976	84.1479	E3(NAU2432)_GV(NAU2432)_T3(STV023)
c7	A	CLU2700	84.9079	T3(MUCS006)
c7	A	UCcg11026_617	85.4379	T3(UCcg11026_617)
c7	A	MUSS006	85.4979	T3(MUSS006)
c7	A	UCcg10600_133	85.9179	T3(UCcg10600_133)
c7	A	me5em3-375	86.1713	TH(me5em3-375)
c7	A	Gate2DD02	86.5583	PK(Gate2DD02)
c7	A	MUSB0625	86.6779	T3(MUSB0625)
c7	A	CG26	86.7579	GV(CG26)
c7	A	BNL0580	87.6179	T3(BNL0580)
c7	A	MUSB0463	88.6579	GV(MUSB0463)_T3(MUSB0463)
c7	A	CIR393	88.7379	GV(CIR393)
c7	A	Gate1AH04	88.7941	PK(Gate1AH04)
c7	A	JESPR065	88.9179	GV(JESPR065)_TH(JESPR065)
c7	A	CLU89	89.8025	CH(CIR250)
c7	A	E8M8_520	90.0979	GV(E8M8_520)
c7	A	Gate1AD04	92.1478	PK(Gate1AD04)
c7	A	UCcg10296_250	92.3679	T3(UCcg10296_250)
c7	A	CLU3992	92.8453	E3(STV085)
c7	A	UCcg11440_119	92.9679	T3(UCcg11440_119)
c7	A	UCcg10921_202	93.0579	T3(UCcg10921_202)
c7	A	NAU2186	94.2779	GV(NAU2186)_TH(NAU2186)_TH(NAU2186)
c7	A	UCcg10770_168	94.4379	T3(UCcg10770_168)
c7	A	NAU2772	94.5848	E3(NAU2772)
c7	A	CIR169	95.3579	E3(CIR169)_GV(CIR169)_T3(CIR169)
c7	A	me5OD12-310	96.5957	TH(me5OD12-310)
c7	A	CLU2102	97.6864	E3(MGHES75)_TH(NAU2108)
c7	A	DOW078	98.6279	T3(DOW078)
c7	A	Gate4CD12	99.1602	PK(Gate4CD12)
c7	A	CLU1166	99.8679	T3(NAU2002)_TH(NAU3380)
c7	A	A1182	100.888	GV(A1182)_PK(A1182)
c7	A	ESTS196	101.507	PK(ESTS196)
c7	A	CLU4215	101.64	TH(NAU3028)
c7	A	PVNC030	101.971	PK(PVNC030)
c7	A	R2	102.428	GV(R2)_TH(R2)
c7	A	UCcg10436_1035	103.518	T3(UCcg10436_1035)
c7	A	Unig27D04	104.447	PK(Unig27D04)
c7	A	HAU0775	105.618	E3(HAU0775)
c7	A	A1189	106.768	PK(A1189)
c7	A	BNL1597	106.768	CH(BNL1597)_E3(BNL1597)_GV(BNL1597)_PK(BNL1597)
c7	A	Coau1C04	106.768	PK(Coau1C04)
c7	A	pAR06A09	106.768	PK(pAR06A09)
c7	A	pAR615	106.768	PK(pAR615)
c7	A	pAR624	106.768	PK(pAR624)
c7	A	pGH408	106.768	PK(pGH408)
c7	A	NAU0845	107.41	TH(NAU0845)_TH(NAU0845)
c7	A	CLU3427	108.834	CH(NAU1048)_CH(NAU1048)_T3(NAU1048)_TH(NAU1048)
c7	A	E8M6_115	109.198	GV(E8M6_115)
c7	A	pAR07A02	109.256	PK(pAR07A02)
c7	A	CLU3427	109.508	CH(NAU1048)_CH(NAU1048)_T3(NAU1048)_TH(NAU1048)
c7	A	NAU3735	109.98	E3(NAU3735)_TH(NAU3735)
c7	A	CLU4153	110.452	E3(NAU2863)_TH(NAU2863)
c7	A	CIR412	111.638	GV(CIR412)_T3(CIR412)
c7	A	DPL0136	111.748	E3(DPL0136)_T3(DPL0136)
c7	A	BNL3793	111.868	T3(BNL3793)_TH(BNL3793)
c7	A	DPL0607	111.988	T3(DPL0607)
c7	A	CLU1749	112.885	E3(NAU2820)_E3(NAU5120)
c7	A	BNL1531	112.918	T3(BNL1531)
c7	A	JESPR038	113.667	E3(JESPR038)
c7	A	G1185	113.878	GV(G1185)_PK(G1185)
c7	A	coau4N19	115.599	PK(coau4N19)
c7	A	CLU2087	117.128	CH(NAU1043)_GV(NAU1043)
c7	A	CLU1503	118.136	E3(NAU2657)_TH(NAU2657)
c7	A	E3M8_97	118.368	GV(E3M8_97)
c7	A	E1M3-M245.0	119.118	GV(E1M3-M245.0)
c7	A	CLU1553	119.878	T3(NAU2078)
c7	A	CLU4087	120.759	E3(NAU2685)_TH(NAU2686)
c7	A	Gate1BD08	121.088	PK(Gate1BD08)
[truncated: 6,257 more rows]
